# Supplementary material for: Analysis of Soybean Somatic Embryogenesis Using Chromosome Segment Substitution Lines and Transcriptome Sequencing
Source: Genes (Basel). 2019 Nov 19;10(11):943. doi: 10.3390/genes10110943 (PMC6896167; doi:10.3390/genes10110943)
Supplement: Supplementary file 1 [file genes-10-00943-s001.zip]

Archive with 11 entries (10 files):
- supplementary tables-1019/
- supplementary tables-1019/Supplementary Table 1.xlsx
- supplementary tables-1019/Supplementary Table 10.xlsx
- supplementary tables-1019/Supplementary Table 2.xlsx
- supplementary tables-1019/Supplementary Table 3.xlsx
- supplementary tables-1019/Supplementary Table 4.xlsx
- supplementary tables-1019/Supplementary Table 5.xlsx
- supplementary tables-1019/Supplementary Table 6.xlsx
- supplementary tables-1019/Supplementary Table 7.xlsx
- supplementary tables-1019/Supplementary Table 8 .xlsx
- supplementary tables-1019/Supplementary Table 9.xlsx
