# Supplementary material for: Analysis of Soybean Somatic Embryogenesis Using Chromosome Segment Substitution Lines and Transcriptome Sequencing
Source: Genes (Basel). 2019 Nov 19;10(11):943. doi: 10.3390/genes10110943 (PMC6896167; doi:10.3390/genes10110943)
Supplement: Supplementary file 1 [file genes-10-00943-s001.zip › supplementary tables-1019/Supplementary Table 1.xlsx]

## Sheet: somatic embryos in materials
Line	SE rate （%）		mean value	standard deviation	μ+2σ	μ-2σ
R161	71.2963		26.0459	11.9688	49.9835	2.10838
R32	62
R216	54.1667
R156	53.75
R203	53.75
R12	49.5
R137	47.7778
R213	47.1111
R214	45
R59	45
R124	45
R174	43.3311
R190	43.3311
R191	43.3311
R215	43.3311
R61	42.5
R84	42.5
R126	42.5
R128	42.5
R130	41.3333
R135	41.3333
R17	41.3333
R185	41.3333
R208	40
R9	40
R154	39.0476
R48	37.5
R52	37.5
R115	37.5
R157	37.5
R199	37.5
R20	37.5
R5	37.5
R55	37.5
R122	37.5
R131	37.5
R147	37.5
R160	36.0085
R192	36.0085
R22	36.0085
R23	36.0085
R27	34.9091
R33	34.9091
R78	34.4
R132	34.4
R158	33.3332
R18	33.3332
R186	33.3332
R31	33.3332
R80	33.3332
R136	33.3332
R148	33.3332
R3	33.3332
R94	33.3332
R139	33.3332
R60	33.3332
R86	33.3332
R173	33.3332
R178	33.3332
R193	30
R25	30
R217	30
R73	30
R82	30
R113	30
R140	30
R146	30
R149	30
R159	29.4444
R195	29.4444
R218	29.4444
R34	29.4444
R36	29.4444
R63	29.4444
R75	29.4444
R95	29.4444
R1	29.4444
R10	29.4444
R101	29.4444
R117	28.1481
R123	28.1481
R133	28.1481
R134	28.1481
R141	28.1481
R210	28.1481
R162	28.1481
R176	28.1481
R197	28.1481
R200	28.1481
R24	28.1481
R35	28.1481
R40	28.1481
R6	28.1481
R67	28.1481
R93	28.1481
R96	28.1481
R100	28.1481
R103	28.1481
R104	26.6667
R11	26.6667
R114	26.6667
R145	26.6667
R19	26.6667
R76	26.6667
R87	26.6667
R83	26.6667
R166	26.6667
R179	26.6667
R54	26.6667
R71	26.6667
R88	26.6667
R111	25.8333
R112	25.8333
R184	25.8333
R194	25.8333
R37	25.8333
R64	25.8333
R7	25.8333
R77	25.8333
R98	24.2063
R118	24.2063
R164	24.2063
R38	24.2063
R8	24.2063
R89	24.2063
R97	23.3333
R99	23.3333
R152	23.3333
R39	23.3333
R65	23.3333
R69	23.3311
R102	23.3311
R119	23.3311
R41	22.2221
R144	22.2221
R204	21.4815
R4	21.4815
R42	21.4815
R56	21.4815
R105	21.4815
R120	21.4815
R127	21.4815
R142	20.8333
R151	20.8333
R182	20.8333
R205	20.8333
R45	20.8333
R57	20.8333
R108	20.8333
R121	20.8333
R129	20.8333
R15	20.3419
R153	20.3419
R188	20.3419
R189	19.0909
R196	19.0909
R46	19.0909
R106	19.0909
R16	19.0909
R206	19.0909
R47	18.6667
R58	18.125
R109	17.6667
R110	16.3889
R155	16.125
R180	15
R85	15
R81	15
R171	15
R49	15
R165	15
R187	14.4815
R167	14.4815
R168	14.4815
R172	14.4815
R219	14.4815
R66	11.4286
R74	11.4286
R125	11.4286
R169	11.4286
R14	11.4286
R163	11.4286
R170	11.1111
R51	11.1111
R28	11.1111
R2	11.1111
R30	10.8333
R53	10.8333
R70	10.7407
R116	10.7407
R26	8.33333
R29	7.87033
R181	7.5
R150	6.66667
R91	6.66667
R50	6.36364
R43	5.125
R21	5.125
R175	3.33333
R183	3.33333
R198	3
R92	2.5
R44	2.5
R68	2
R212	2
R207	1.5
R143	1.5
R62	1
