# Supplementary material for: Analysis of Soybean Somatic Embryogenesis Using Chromosome Segment Substitution Lines and Transcriptome Sequencing
Source: Genes (Basel). 2019 Nov 19;10(11):943. doi: 10.3390/genes10110943 (PMC6896167; doi:10.3390/genes10110943)
Supplement: Supplementary file 1 [file genes-10-00943-s001.zip › supplementary tables-1019/Supplementary Table 10.xlsx]

## Sheet:  Phenotypic differences
Code	Gene	Trait	Haplotype	Number	Mean ± SD	Haplotype	Number	Mean ± SD	P Value
1	Glyma.09G248200	SE rate（%）	Hap_1	170	24.41±11.08	Hap_3	14	33.71±13.87	0.004
