# Supplementary material for: Analysis of Soybean Somatic Embryogenesis Using Chromosome Segment Substitution Lines and Transcriptome Sequencing
Source: Genes (Basel). 2019 Nov 19;10(11):943. doi: 10.3390/genes10110943 (PMC6896167; doi:10.3390/genes10110943)
Supplement: Supplementary file 1 [file genes-10-00943-s001.zip › supplementary tables-1019/Supplementary Table 2.xlsx]

## Sheet: Phenotypic statistics of SE （%）
Phenotype	Min%	Mix%	Mean%	SD	CV%	Skewness	Kurtosis
SE rate	1	71.3	26.05	11.97	45.95	0.237	0.671
