# Supplementary material for: Analysis of Soybean Somatic Embryogenesis Using Chromosome Segment Substitution Lines and Transcriptome Sequencing
Source: Genes (Basel). 2019 Nov 19;10(11):943. doi: 10.3390/genes10110943 (PMC6896167; doi:10.3390/genes10110943)
Supplement: Supplementary file 1 [file genes-10-00943-s001.zip › supplementary tables-1019/Supplementary Table 3.xlsx]

## Sheet: gene list in the block
Block628
Glyma.02G040600
Glyma.02G040700
Glyma.02G040800
Glyma.02G040900
Glyma.02G041000
Glyma.02G041100
Glyma.02G041200
Glyma.02G041300
Glyma.02G041400
Glyma.02G041500
Glyma.02G041600
Glyma.02G041700
Glyma.02G041800
Glyma.02G041900
Glyma.02G042000
Block646
Glyma.02G043700
Glyma.02G043800
Glyma.02G043900
Glyma.02G044000
Glyma.02G044100
Glyma.02G044200
Glyma.02G044300
Glyma.02G044400
Glyma.02G044500
Glyma.02G044600
Glyma.02G044700
Glyma.02G044800
Glyma.02G044900
Glyma.02G045000
Glyma.02G045100
Glyma.02G045200
Glyma.02G045300
Glyma.02G045400
Block1534
Glyma.03G032500
Glyma.03G032600
Block1585
Block1587
Glyma.03G051500
Block1588
Block1589
Glyma.03G051600
Glyma.03G051700
Block1599
Glyma.03G053400
Glyma.03G053500
Glyma.03G053600
Glyma.03G053700
Glyma.03G053800
Glyma.03G053900
Glyma.03G054000
Glyma.03G054100
Glyma.03G054200
Glyma.03G054300
Glyma.03G054400
Glyma.03G054500
Glyma.03G054600
Glyma.03G054700
Block1600
Glyma.03G054900
Glyma.03G055000
Block1601
Block1602
Glyma.03G055200
Glyma.03G055300
Glyma.03G055400
Glyma.03G055500
Glyma.03G055600
Glyma.03G055700
Glyma.03G055800
Glyma.03G055900
Glyma.03G056000
Block1616
Glyma.03G056800
Glyma.03G056900
Block1627
Glyma.03G057500
Block1631
Glyma.03G057600
Glyma.03G057700
Block1645
Block1648
Glyma.03G058800
Glyma.03G058900
Glyma.03G059000
Glyma.03G059100
Block1649
Glyma.03G059200
Glyma.03G059300
Glyma.03G059400
Glyma.03G059500
Glyma.03G059600
Block1658
Glyma.03G063200
Block1659
Glyma.03G063300
Glyma.03G063400
Block1660
Glyma.03G063500
Block1694
Block1695
Block1696
Glyma.03G066600
Glyma.03G066700
Glyma.03G066800
Glyma.03G066900
Glyma.03G067000
Glyma.03G067100
Glyma.03G067200
Glyma.03G067300
Glyma.03G067400
Glyma.03G067500
Block1697
Glyma.03G067600
Glyma.03G067700
Block1721
Block1722
Glyma.03G070050
Glyma.03G070060
Glyma.03G070070
Glyma.03G070080
Glyma.03G070090
Glyma.03G071000
Glyma.03G071100
Glyma.03G071200
Glyma.03G071300
Glyma.03G071400
Glyma.03G071500
Glyma.03G071600
Glyma.03G071700
Block1797
Glyma.03G118900
Glyma.03G119000
Glyma.03G119100
Glyma.03G119200
Glyma.03G119300
Glyma.03G119400
Glyma.03G119500
Glyma.03G119600
Glyma.03G119700
Glyma.03G119800
Glyma.03G119900
Glyma.03G120000
Block1798
Glyma.03G120100
Glyma.03G120200
Glyma.03G120300
Glyma.03G120400
Glyma.03G120500
Glyma.03G120600
Glyma.03G120700
Glyma.03G120800
Glyma.03G120900
Glyma.03G121000
Glyma.03G121100
Glyma.03G121200
Glyma.03G121300
Glyma.03G121400
Glyma.03G121500
Glyma.03G121600
Glyma.03G121700
Glyma.03G121800
Glyma.03G121900
Block1799
Glyma.03G122100
Glyma.03G122200
Glyma.03G122300
Glyma.03G122400
Block1800
Glyma.03G122500
Glyma.03G122600
Glyma.03G122700
Glyma.03G122800
Block1801
Glyma.03G123000
Glyma.03G123100
Glyma.03G123200
Glyma.03G123300
Glyma.03G123400
Glyma.03G123500
Glyma.03G123600
Glyma.03G123700
Glyma.03G123800
Block1802
Glyma.03G124000
Glyma.03G124100
Glyma.03G124200
Glyma.03G124300
Glyma.03G124400
Glyma.03G124500
Glyma.03G124600
Glyma.03G124700
Glyma.03G124800
Block1803
Glyma.03G125500
Glyma.03G125600
Glyma.03G125700
Glyma.03G125800
Glyma.03G125900
Glyma.03G126000
Glyma.03G126100
Block1805
Glyma.03G126200
Glyma.03G126300
Glyma.03G126400
Glyma.03G126500
Glyma.03G126600
Glyma.03G126700
Glyma.03G126800
Block1806
Glyma.03G126900
Glyma.03G127000
Glyma.03G127100
Glyma.03G127200
Glyma.03G127300
Glyma.03G127400
Glyma.03G127500
Glyma.03G127600
Glyma.03G127700
Glyma.03G127800
Glyma.03G127900
Glyma.03G128000
Glyma.03G128100
Glyma.03G128200
Block1807
Glyma.03G128400
Glyma.03G128500
Block1808
Glyma.03G128600
Glyma.03G128700
Glyma.03G128800
Glyma.03G128900
Glyma.03G129000
Glyma.03G129100
Glyma.03G129200
Glyma.03G129300
Glyma.03G129400
Glyma.03G129500
Glyma.03G129600
Glyma.03G129700
Glyma.03G129800
Glyma.03G129900
Block1828
Glyma.03G135100
Glyma.03G135200
Glyma.03G135300
Block1830
Glyma.03G135600
Glyma.03G135700
Glyma.03G135800
Glyma.03G135900
Glyma.03G136000
Glyma.03G136100
Glyma.03G136200
Block1835
Glyma.03G136400
Glyma.03G136500
Glyma.03G136800
Glyma.03G136900
Glyma.03G137000
Glyma.03G137100
Glyma.03G137200
Glyma.03G137300
Glyma.03G137400
Glyma.03G137500
Glyma.03G137600
Glyma.03G137700
Glyma.03G137800
Block1846
Glyma.03G138100
Block1849
Glyma.03G138600
Glyma.03G138700
Glyma.03G138800
Glyma.03G138900
Glyma.03G139000
Glyma.03G139100
Glyma.03G139200
Block1850
Glyma.03G139300
Glyma.03G139400
Glyma.03G139500
Glyma.03G139600
Glyma.03G139700
Glyma.03G139800
Glyma.03G139900
Glyma.03G140000
Glyma.03G140100
Glyma.03G140200
Glyma.03G140300
Glyma.03G140400
Glyma.03G140500
Glyma.03G140600
Glyma.03G140700
Block1853
Glyma.03G141100
Glyma.03G141200
Glyma.03G141300
Glyma.03G141400
Glyma.03G141500
Glyma.03G141600
Glyma.03G141700
Glyma.03G141800
Glyma.03G141900
Glyma.03G142000
Glyma.03G142100
Glyma.03G142200
Glyma.03G142300
Block1893
Glyma.03G158600
Glyma.03G158700
Glyma.03G158800
Glyma.03G158900
Glyma.03G159000
Glyma.03G159100
Block1913
Glyma.03G160200
Glyma.03G160300
Glyma.03G160400
Glyma.03G160500
Block1914
Glyma.03G160600
Glyma.03G160700
Glyma.03G160800
Glyma.03G160900
Glyma.03G161000
Glyma.03G161100
Glyma.03G161200
Glyma.03G161300
Glyma.03G161400
Glyma.03G161500
Block1915
Glyma.03G161600
Glyma.03G161700
Glyma.03G161800
Glyma.03G161900
Glyma.03G162000
Glyma.03G162100
Glyma.03G162200
Glyma.03G162300
Glyma.03G162400
Glyma.03G162500
Block1916
Glyma.03G162700
Glyma.03G162800
Glyma.03G162900
Block1918
Glyma.03G164000
Glyma.03G164100
Glyma.03G164200
Glyma.03G164300
Glyma.03G164400
Glyma.03G164500
Glyma.03G164600
Glyma.03G164700
Glyma.03G164800
Glyma.03G164900
Glyma.03G165000
Glyma.03G165100
Glyma.03G165200
Glyma.03G165300
Glyma.03G165400
Glyma.03G165500
Glyma.03G165600
Glyma.03G165700
Glyma.03G165800
Glyma.03G165900
Glyma.03G166000
Glyma.03G166100
Glyma.03G166200
Glyma.03G166300
Glyma.03G166400
Glyma.03G166500
Glyma.03G166600
Glyma.03G166700
Glyma.03G166800
Glyma.03G166900
Glyma.03G167000
Block2487
Glyma.04G254600
Glyma.04G254700
Glyma.04G254800
Glyma.04G254900
Glyma.04G255000
Glyma.04G255100
Glyma.04G255200
Glyma.04G255300
Glyma.04G255400
Glyma.04G255500
Glyma.04G255600
Glyma.04G255700
Glyma.04G255800
Glyma.04G255900
Glyma.04G256000
Glyma.04G256100
Glyma.04G256200
Glyma.04G256300
Glyma.04G256400
Glyma.04G256500
Glyma.04G256600
Glyma.04G256700
Glyma.04G256800
Glyma.04G256900
Glyma.04G257000
Block3386
Glyma.06G313900
Glyma.06G314000
Glyma.06G314100
Glyma.06G314200
Block3388
Glyma.06G314400
Glyma.06G314500
Block3401
Glyma.06G317200
Glyma.06G317300
Glyma.06G317400
Glyma.06G317500
Glyma.06G317600
Glyma.06G317700
Glyma.06G317800
Glyma.06G317900
Block5016
Glyma.09G213300
Glyma.09G213400
Glyma.09G213500
Glyma.09G213600
Glyma.09G213700
Glyma.09G213800
Glyma.09G213900
Block5020
Glyma.09G214800
Glyma.09G214900
Glyma.09G215000
Block5021
Glyma.09G215200
Glyma.09G215300
Glyma.09G215400
Glyma.09G215500
Glyma.09G215600
Glyma.09G215700
Glyma.09G215800
Glyma.09G215900
Glyma.09G216000
Glyma.09G216100
Glyma.09G216200
Glyma.09G216300
Block5022
Glyma.09G216400
Glyma.09G216500
Glyma.09G216600
Glyma.09G216700
Glyma.09G216800
Glyma.09G216900
Glyma.09G217000
Glyma.09G217100
Glyma.09G217200
Glyma.09G217300
Glyma.09G217400
Glyma.09G217500
Glyma.09G217600
Glyma.09G217700
Block5023
Glyma.09G217800
Glyma.09G217900
Glyma.09G218000
Glyma.09G218100
Glyma.09G218200
Glyma.09G218300
Glyma.09G218400
Glyma.09G218500
Glyma.09G218600
Glyma.09G218700
Glyma.09G218800
Glyma.09G218900
Glyma.09G219000
Glyma.09G219100
Glyma.09G219200
Glyma.09G219300
Glyma.09G219400
Glyma.09G219500
Glyma.09G219600
Glyma.09G219700
Glyma.09G219800
Glyma.09G219900
Glyma.09G220000
Glyma.09G220100
Glyma.09G220200
Glyma.09G220300
Glyma.09G220400
Glyma.09G220500
Glyma.09G220600
Glyma.09G220700
Glyma.09G220800
Glyma.09G220900
Glyma.09G221000
Glyma.09G221100
Glyma.09G221200
Glyma.09G221300
Glyma.09G221400
Glyma.09G221500
Glyma.09G221600
Glyma.09G221700
Glyma.09G221800
Glyma.09G221900
Glyma.09G222000
Glyma.09G222100
Block5024
Glyma.09G222200
Glyma.09G222300
Glyma.09G222400
Glyma.09G222500
Glyma.09G222600
Glyma.09G222700
Glyma.09G222800
Glyma.09G222900
Glyma.09G223000
Glyma.09G223100
Glyma.09G223200
Glyma.09G223300
Glyma.09G223400
Block5025
Glyma.09G223500
Glyma.09G223600
Glyma.09G223700
Glyma.09G223800
Glyma.09G223900
Glyma.09G224000
Glyma.09G224100
Glyma.09G224200
Glyma.09G224300
Glyma.09G224400
Glyma.09G224500
Glyma.09G224600
Glyma.09G224700
Glyma.09G224800
Glyma.09G224900
Block5026
Glyma.09G225000
Glyma.09G225100
Glyma.09G225200
Glyma.09G225300
Glyma.09G225400
Glyma.09G225500
Glyma.09G225600
Glyma.09G225700
Glyma.09G225800
Glyma.09G225900
Glyma.09G226000
Glyma.09G226100
Block5027
Glyma.09G226300
Glyma.09G226400
Glyma.09G226500
Glyma.09G226600
Glyma.09G226700
Glyma.09G226800
Glyma.09G226900
Glyma.09G227000
Glyma.09G227100
Block5028
Glyma.09G227400
Glyma.09G227500
Glyma.09G227600
Glyma.09G227700
Glyma.09G227800
Glyma.09G227900
Glyma.09G228000
Glyma.09G228100
Glyma.09G228200
Glyma.09G228300
Glyma.09G228400
Glyma.09G228500
Glyma.09G228600
Glyma.09G228700
Glyma.09G228800
Glyma.09G228900
Glyma.09G229000
Glyma.09G229100
Glyma.09G229200
Glyma.09G229300
Glyma.09G229400
Glyma.09G229500
Glyma.09G229600
Glyma.09G229700
Glyma.09G229800
Glyma.09G229900
Glyma.09G230000
Glyma.09G230100
Glyma.09G230200
Glyma.09G230300
Glyma.09G230400
Glyma.09G230500
Glyma.09G230600
Glyma.09G230700
Block5029
Glyma.09G230800
Glyma.09G230900
Glyma.09G231000
Glyma.09G231100
Glyma.09G231200
Glyma.09G231300
Glyma.09G231400
Glyma.09G231500
Glyma.09G231600
Glyma.09G231700
Glyma.09G231800
Glyma.09G231900
Glyma.09G232000
Glyma.09G232100
Glyma.09G232200
Glyma.09G232300
Glyma.09G232400
Glyma.09G232500
Glyma.09G232600
Glyma.09G232700
Glyma.09G232800
Glyma.09G232900
Glyma.09G233000
Glyma.09G233100
Glyma.09G233200
Glyma.09G233300
Block5031
Glyma.09G233500
Glyma.09G233600
Glyma.09G233700
Glyma.09G233800
Glyma.09G233900
Block5032
Glyma.09G234100
Glyma.09G234200
Glyma.09G234300
Glyma.09G234400
Glyma.09G234500
Glyma.09G234600
Glyma.09G234700
Glyma.09G234800
Glyma.09G234900
Glyma.09G235000
Block5033
Glyma.09G235100
Glyma.09G235200
Block5034
Glyma.09G235300
Glyma.09G235400
Glyma.09G235500
Glyma.09G235600
Glyma.09G235700
Glyma.09G235800
Glyma.09G235900
Glyma.09G236000
Glyma.09G236100
Glyma.09G236200
Glyma.09G236300
Glyma.09G236400
Glyma.09G236500
Glyma.09G236600
Glyma.09G236700
Glyma.09G236800
Glyma.09G236900
Glyma.09G237000
Glyma.09G237100
Glyma.09G237200
Glyma.09G237300
Glyma.09G237400
Glyma.09G237500
Glyma.09G237600
Glyma.09G237700
Glyma.09G237800
Glyma.09G237900
Glyma.09G238000
Glyma.09G238100
Glyma.09G238200
Glyma.09G238300
Glyma.09G238400
Glyma.09G238500
Glyma.09G238600
Glyma.09G238700
Block5038
Glyma.09G238900
Glyma.09G239000
Glyma.09G239100
Block5039
Glyma.09G239300
Glyma.09G239400
Glyma.09G239500
Glyma.09G239600
Glyma.09G239700
Glyma.09G239800
Glyma.09G239900
Glyma.09G240000
Block5042
Glyma.09G240200
Glyma.09G240300
Glyma.09G240400
Glyma.09G240500
Block5046
Glyma.09G241200
Block5050
Glyma.09G241400
Glyma.09G241500
Glyma.09G241600
Glyma.09G241700
Glyma.09G241800
Glyma.09G241900
Glyma.09G242000
Glyma.09G242100
Glyma.09G242200
Glyma.09G242300
Glyma.09G242400
Block5051
Glyma.09G242500
Glyma.09G242600
Glyma.09G242700
Glyma.09G242800
Glyma.09G242900
Glyma.09G243000
Glyma.09G243100
Glyma.09G243200
Glyma.09G243300
Glyma.09G243400
Glyma.09G243500
Glyma.09G243600
Block5052
Glyma.09G243700
Glyma.09G243800
Glyma.09G243900
Glyma.09G244000
Glyma.09G244100
Glyma.09G244200
Glyma.09G244300
Glyma.09G244400
Glyma.09G244500
Glyma.09G244600
Glyma.09G244700
Glyma.09G244800
Glyma.09G244900
Glyma.09G245000
Glyma.09G245100
Glyma.09G245200
Glyma.09G245300
Glyma.09G245400
Glyma.09G245500
Glyma.09G245600
Glyma.09G245700
Glyma.09G245800
Glyma.09G245900
Glyma.09G246000
Glyma.09G246100
Glyma.09G246200
Block5055
Glyma.09G246500
Glyma.09G246600
Glyma.09G246700
Glyma.09G246800
Glyma.09G246900
Glyma.09G247000
Glyma.09G247100
Glyma.09G247200
Glyma.09G247300
Glyma.09G247400
Glyma.09G247500
Glyma.09G247600
Glyma.09G247700
Glyma.09G247800
Glyma.09G247900
Glyma.09G248000
Glyma.09G248100
Glyma.09G248200
Glyma.09G248300
Glyma.09G248400
Glyma.09G248500
Glyma.09G248600
Block5060
Glyma.09G248900
Glyma.09G249000
Glyma.09G249100
Glyma.09G249200
Glyma.09G249300
Block5065
Glyma.09G249900
Glyma.09G250000
Glyma.09G250100
Glyma.09G250200
Glyma.09G250300
Glyma.09G250400
Glyma.09G250500
Glyma.09G250600
Glyma.09G250700
Glyma.09G250800
Glyma.09G250900
Glyma.09G251000
Glyma.09G251100
Glyma.09G251200
Glyma.09G251300
Glyma.09G251400
Glyma.09G251500
Glyma.09G251600
Glyma.09G251700
Glyma.09G251800
Glyma.09G251900
Glyma.09G252000
Block5069
Glyma.09G252700
Glyma.09G252800
Glyma.09G252900
Glyma.09G253000
Glyma.09G253100
Glyma.09G253200
Glyma.09G253300
Glyma.09G253400
Glyma.09G253500
Glyma.09G253600
Glyma.09G253700
Glyma.09G253800
Glyma.09G253900
Glyma.09G254000
Glyma.09G254100
Glyma.09G254200
Glyma.09G254300
Glyma.09G254400
Glyma.09G254500
Glyma.09G254600
Glyma.09G254700
Glyma.09G254800
Glyma.09G254900
Block5070
Glyma.09G255000
Glyma.09G255100
Glyma.09G255200
Block5071
Glyma.09G255300
Glyma.09G255400
Glyma.09G255500
Glyma.09G255600
Glyma.09G255700
Glyma.09G255800
Glyma.09G255900
Glyma.09G256000
Glyma.09G256100
Glyma.09G256200
Glyma.09G256300
Glyma.09G256400
Glyma.09G256500
Block5072
Glyma.09G256600
Glyma.09G256700
Block5075
Glyma.09G256800
Glyma.09G256900
Glyma.09G257000
Glyma.09G257100
Glyma.09G257200
Block5076
Glyma.09G257300
Glyma.09G257400
Glyma.09G257500
Glyma.09G257600
Glyma.09G257700
Glyma.09G257800
Glyma.09G257900
Glyma.09G258000
Glyma.09G258100
Glyma.09G258200
Glyma.09G258300
Glyma.09G258400
Glyma.09G258500
Glyma.09G258600
Glyma.09G258700
Glyma.09G258800
Glyma.09G258900
Glyma.09G259000
Glyma.09G259100
Block5078
Glyma.09G259200
Glyma.09G259300
Glyma.09G259400
Block5079
Glyma.09G259700
Glyma.09G259800
Glyma.09G259900
Glyma.09G260000
Glyma.09G260100
Glyma.09G260200
Glyma.09G260300
Glyma.09G260400
Glyma.09G260500
Glyma.09G260600
Glyma.09G260700
Glyma.09G260800
Glyma.09G260900
Glyma.09G261000
Glyma.09G261100
Glyma.09G261200
Block5082
Glyma.09G261800
Glyma.09G261900
Glyma.09G262000
Glyma.09G262100
Glyma.09G262200
Block5091
Glyma.09G263700
Glyma.09G263800
Glyma.09G263900
Block5092
Glyma.09G264000
Glyma.09G264100
Glyma.09G264200
Glyma.09G264300
Glyma.09G264400
Glyma.09G264500
Glyma.09G264600
Glyma.09G264700
Glyma.09G264800
Glyma.09G264900
Glyma.09G265000
Glyma.09G265100
Glyma.09G265200
Glyma.09G265300
Glyma.09G265400
Glyma.09G265500
Glyma.09G265600
Glyma.09G265700
Glyma.09G265800
Glyma.09G265900
Glyma.09G266000
Glyma.09G266100
Block5093
Glyma.09G266300
Glyma.09G266400
Block5101
Glyma.09G269000
Glyma.09G269100
Glyma.09G269200
Glyma.09G269300
Glyma.09G269400
Glyma.09G269500
Glyma.09G269600
Glyma.09G269700
Glyma.09G269800
Glyma.09G269900
Block5102
Glyma.09G270100
Glyma.09G270200
Glyma.09G270300
Glyma.09G270400
Glyma.09G270500
Glyma.09G270600
Glyma.09G270700
Glyma.09G270800
Glyma.09G270900
Glyma.09G271000
Glyma.09G271100
Glyma.09G271200
Glyma.09G271300
Glyma.09G271400
Glyma.09G271500
Glyma.09G271600
Block5104
Glyma.09G271800
Glyma.09G271900
Glyma.09G272000
Glyma.09G272100
Glyma.09G272200
Glyma.09G272300
Glyma.09G272400
Glyma.09G272500
Glyma.09G272600
Glyma.09G272700
Glyma.09G272800
Glyma.09G272900
Glyma.09G273000
Glyma.09G273100
Glyma.09G273200
Glyma.09G273300
Glyma.09G273400
Glyma.09G273500
Glyma.09G273600
Glyma.09G273700
Glyma.09G273800
Glyma.09G273900
Glyma.09G274000
Glyma.09G274100
Glyma.09G274200
Glyma.09G274300
Glyma.09G274400
Glyma.09G274500
Glyma.09G274600
Glyma.09G274700
Glyma.09G274800
Glyma.09G274900
Glyma.09G275000
Glyma.09G275100
Glyma.09G275200
Glyma.09G275300
Glyma.09G275400
Glyma.09G275500
Glyma.09G275600
Glyma.09G275700
Glyma.09G275800
Glyma.09G275900
Glyma.09G276000
Glyma.09G276100
Glyma.09G276200
Glyma.09G276300
Glyma.09G276400
Glyma.09G276500
Glyma.09G276600
Glyma.09G276700
Glyma.09G276800
Glyma.09G276900
Glyma.09G277000
Glyma.09G277100
Glyma.09G277200
Glyma.09G277300
Glyma.09G277400
Glyma.09G277500
Glyma.09G277600
Glyma.09G277700
Glyma.09G277800
Glyma.09G277900
Glyma.09G278000
Glyma.09G278100
Glyma.09G278200
Glyma.09G278300
Glyma.09G278400
Glyma.09G278500
Glyma.09G278600
Glyma.09G278700
Glyma.09G278800
Glyma.09G278900
Glyma.09G279000
Glyma.09G279100
Glyma.09G279200
Glyma.09G279300
Glyma.09G279400
Glyma.09G279500
Glyma.09G279600
Glyma.09G279700
Glyma.09G279800
Glyma.09G279900
Glyma.09G280000
Glyma.09G280100
Glyma.09G280200
Glyma.09G280300
Glyma.09G280400
Glyma.09G280500
Glyma.09G280600
Glyma.09G280700
Glyma.09G280800
Glyma.09G280900
Glyma.09G281000
Glyma.09G281100
Glyma.09G281200
Glyma.09G281300
Glyma.09G281400
Glyma.09G281500
Glyma.09G281600
Glyma.09G281700
Glyma.09G281800
Glyma.09G281900
Glyma.09G282000
Glyma.09G282100
Block6077
Glyma.12G018100
Glyma.12G018200
Block6078
Glyma.12G018500
Glyma.12G018600
Glyma.12G018700
Glyma.12G018800
Glyma.12G018900
Glyma.12G019000
Block6088
Glyma.12G023600
Glyma.12G023700
Glyma.12G023800
Glyma.12G023900
Glyma.12G024000
Glyma.12G024100
Glyma.12G024200
Glyma.12G024300
Glyma.12G024400
Glyma.12G024500
Glyma.12G024600
Glyma.12G024700
Glyma.12G024800
Glyma.12G024900
Glyma.12G025000
Glyma.12G025100
Glyma.12G025200
Glyma.12G025300
Glyma.12G025400
Glyma.12G025500
Glyma.12G025600
Block6129
Glyma.12G041100
Glyma.12G041200
Glyma.12G041300
Glyma.12G041400
Glyma.12G041500
Glyma.12G041600
Block6130
Glyma.12G041700
Glyma.12G041800
Glyma.12G041900
Glyma.12G042000
Glyma.12G042100
Glyma.12G042200
Glyma.12G042300
Glyma.12G042400
Glyma.12G042500
Glyma.12G042600
Glyma.12G042700
Glyma.12G042800
Block6403
Glyma.13G000100
Glyma.13G000200
Glyma.13G000300
Block6405
Glyma.13G000500
Glyma.13G000600
Glyma.13G000700
Block6409
Block6410
Glyma.13G000900
Block6411
Glyma.13G001000
Glyma.13G001100
Glyma.13G001200
Glyma.13G001300
Glyma.13G001400
Glyma.13G001500
Glyma.13G001600
Block6413
Glyma.13G001700
Glyma.13G001800
Glyma.13G001900
Glyma.13G002000
Glyma.13G002100
Glyma.13G002200
Glyma.13G002300
Glyma.13G002400
Glyma.13G002500
Glyma.13G002600
Block6437
Glyma.13G002900
Glyma.13G003000
Block6446
Glyma.13G003100
Glyma.13G003200
Block6458
Glyma.13G003500
Glyma.13G003600
Block6462
Glyma.13G003800
Glyma.13G003900
Glyma.13G004000
Block6472
Glyma.13G004200
Glyma.13G004300
Glyma.13G004400
Block6494
Block6505
Glyma.13G004700
Block6509
Glyma.13G004900
Glyma.13G005000
Glyma.13G005100
Glyma.13G005200
Block6512
Glyma.13G005400
Block6522
Block6537
Block6565
Block6579
Glyma.13G008200
Glyma.13G008300
Glyma.13G008400
Glyma.13G008500
Block6614
Glyma.13G009700
Glyma.13G009800
Glyma.13G009900
Glyma.13G010000
Glyma.13G010100
Glyma.13G010200
Glyma.13G010300
Glyma.13G010400
Glyma.13G010500
Glyma.13G010600
Glyma.13G010700
Glyma.13G010800
Glyma.13G010900
Glyma.13G011000
Glyma.13G011100
Glyma.13G011200
Glyma.13G011300
Glyma.13G011400
Glyma.13G011500
Glyma.13G011600
Glyma.13G011700
Glyma.13G011800
Glyma.13G011900
Glyma.13G012000
Glyma.13G012100
Glyma.13G012200
Glyma.13G012300
Glyma.13G012400
Glyma.13G012500
Glyma.13G012600
Glyma.13G012700
Glyma.13G012800
Glyma.13G012900
Glyma.13G013000
Glyma.13G013100
Glyma.13G013200
Glyma.13G013300
Glyma.13G013400
Glyma.13G013500
Glyma.13G013600
Glyma.13G013700
Glyma.13G013800
Glyma.13G013900
Glyma.13G014000
Glyma.13G014100
Glyma.13G014200
Glyma.13G014300
Glyma.13G014400
Glyma.13G014500
Glyma.13G014600
Glyma.13G014700
Glyma.13G014800
Glyma.13G014900
Glyma.13G015000
Glyma.13G015100
Glyma.13G015200
Glyma.13G015300
Glyma.13G015400
Glyma.13G015500
Glyma.13G015600
Glyma.13G015700
Glyma.13G015800
Glyma.13G015900
Glyma.13G016000
Glyma.13G016100
Glyma.13G016200
Glyma.13G016300
Glyma.13G016400
Glyma.13G016500
Glyma.13G016600
Glyma.13G016700
Glyma.13G016800
Glyma.13G016900
Glyma.13G017000
Glyma.13G017100
Glyma.13G017200
Glyma.13G017300
Glyma.13G017400
Glyma.13G017500
Glyma.13G017600
Glyma.13G017700
Glyma.13G017800
Glyma.13G017900
Glyma.13G018000
Glyma.13G018100
Glyma.13G018200
Glyma.13G018300
Glyma.13G018400
Glyma.13G018500
Glyma.13G018600
Glyma.13G018700
Glyma.13G018800
Glyma.13G018900
Glyma.13G019000
Glyma.13G019100
Glyma.13G019200
Glyma.13G019300
Glyma.13G019400
Glyma.13G019500
Glyma.13G019600
Glyma.13G019700
Glyma.13G019800
Glyma.13G019900
Glyma.13G020000
Glyma.13G020100
Glyma.13G020200
Glyma.13G020300
Glyma.13G020400
Glyma.13G020500
Glyma.13G020600
Glyma.13G020700
Glyma.13G020800
Glyma.13G020900
Glyma.13G021000
Glyma.13G021100
Glyma.13G021200
Glyma.13G021300
Glyma.13G021400
Glyma.13G021500
Glyma.13G021600
Glyma.13G021700
Glyma.13G021800
Glyma.13G021900
Glyma.13G022000
Glyma.13G022100
Glyma.13G022200
Glyma.13G022300
Glyma.13G022400
Glyma.13G022500
Glyma.13G022600
Glyma.13G022700
Glyma.13G022800
Glyma.13G022900
Glyma.13G023000
Glyma.13G023100
Glyma.13G023200
Glyma.13G023300
Glyma.13G023400
Glyma.13G023500
Glyma.13G023600
Glyma.13G023700
Glyma.13G023800
Block6615
Glyma.13G023900
Glyma.13G024000
Glyma.13G024100
Glyma.13G024200
Glyma.13G024300
Glyma.13G024400
Glyma.13G024500
Glyma.13G024600
Glyma.13G024700
Glyma.13G024800
Glyma.13G024900
Glyma.13G025000
Glyma.13G025100
Glyma.13G025200
Glyma.13G025300
Glyma.13G025400
Glyma.13G025500
Glyma.13G025600
Glyma.13G025700
Glyma.13G025800
Glyma.13G025900
Glyma.13G026000
Glyma.13G026100
Glyma.13G026200
Glyma.13G026300
Glyma.13G026400
Glyma.13G026500
Glyma.13G026600
Glyma.13G026700
Glyma.13G026800
Glyma.13G026900
Glyma.13G027000
Glyma.13G027100
Glyma.13G027200
Glyma.13G027300
Block6616
Block6617
Glyma.13G027400
Glyma.13G027500
Glyma.13G027600
Glyma.13G027700
Glyma.13G027800
Glyma.13G027900
Glyma.13G028000
Glyma.13G028100
Glyma.13G028200
Glyma.13G028300
Glyma.13G028400
Glyma.13G028500
Glyma.13G028600
Glyma.13G028700
Glyma.13G028800
Glyma.13G028900
Glyma.13G029000
Glyma.13G029100
Glyma.13G029200
Glyma.13G029300
Glyma.13G029400
Glyma.13G029500
Glyma.13G029600
Glyma.13G029700
Glyma.13G029800
Glyma.13G029900
Glyma.13G030000
Glyma.13G030100
Glyma.13G030200
Glyma.13G030300
Glyma.13G030400
Glyma.13G030500
Glyma.13G030600
Glyma.13G030700
Block10268
Glyma.19G219500
Glyma.19G219600
Glyma.19G219700
Glyma.19G219800
Glyma.19G219900
Glyma.19G220000
Glyma.19G220100
