# Supplementary material for: Analysis of Soybean Somatic Embryogenesis Using Chromosome Segment Substitution Lines and Transcriptome Sequencing
Source: Genes (Basel). 2019 Nov 19;10(11):943. doi: 10.3390/genes10110943 (PMC6896167; doi:10.3390/genes10110943)
Supplement: Supplementary file 1 [file genes-10-00943-s001.zip › supplementary tables-1019/Supplementary Table 4.xlsx]

## Sheet: datatable
Sample name	Raw reads	Clean reads	clean bases	Error rate(%)	Q20(%)	Q30(%)	GC content(%)
A1_1	49987772	48406806	7.26G	0.03	97.48	92.97	45.21
A1_2	54596748	53594388	8.04G	0.03	97.72	93.46	44.69
A1_3	41766802	40676560	6.1G	0.03	97.76	93.58	44.34
B1_1	48773032	47880412	7.18G	0.03	97.65	93.33	45.18
B1_2	51847118	51078838	7.66G	0.03	97.22	92.43	44.26
B1_3	44018578	43536594	6.53G	0.03	97.64	93.32	44.49
C1_1	47546594	46964556	7.04G	0.03	96.24	90.35	45.37
C1_2	48785364	48009322	7.2G	0.03	97.74	93.56	45.2
C1_3	49968960	49220950	7.38G	0.03	97.56	93.14	45.72
D1_1	44739990	44186012	6.63G	0.03	97.27	92.51	44.85
D1_2	49702110	49040970	7.36G	0.03	97.25	92.47	44.6
D1_3	52248340	51557038	7.73G	0.03	97.59	93.17	44.55
E1_1	44367614	43739742	6.56G	0.03	96.82	91.66	44.03
E1_2	45849536	44944006	6.74G	0.03	97.48	92.92	44.3
E1_3	51145728	50250606	7.54G	0.03	97.59	93.2	43.77
F1_1	50336590	49623232	7.44G	0.03	97.62	93.27	45.47
F1_2	48772484	48178204	7.23G	0.03	97.4	92.8	44.02
F1_3	42715890	42240624	6.34G	0.03	97.37	92.71	44.23
G1_1	41884624	41324826	6.2G	0.03	97.31	92.58	44.49
G1_2	46926196	46407030	6.96G	0.03	97.2	92.37	44.64
G1_3	47698780	47156460	7.07G	0.03	97.3	92.57	44.68
H1_1	41889812	41371940	6.21G	0.03	97.72	93.53	44.53
H1_2	43870402	43360496	6.5G	0.03	97.26	92.51	44.42
H1_3	45153726	44583924	6.69G	0.03	97.55	93.13	44.75
I1_1	50485716	49893176	7.48G	0.03	97	92	44.35
I1_2	45276778	44719226	6.71G	0.03	97.58	93.15	44.87
I1_3	43424914	42737870	6.41G	0.03	97.77	93.59	45.38
J1_1	47225140	46495878	6.97G	0.03	96.98	92.03	44.05
J1_2	52486564	51705184	7.76G	0.03	97.29	92.54	44.19
J1_3	51854710	51090990	7.66G	0.03	96.54	91.13	44.04
A2_1	46649512	45910802	6.89G	0.03	97.55	93.22	44.94
A2_2	42270850	41693524	6.25G	0.03	96.61	90.96	44.91
A2_3	41093782	40428286	6.06G	0.03	97.14	92.36	44.82
B2_1	43978744	43075784	6.46G	0.03	97.18	92.52	44.58
B2_2	49910708	49088862	7.36G	0.03	96.67	91.46	44.56
B2_3	49189632	48388698	7.26G	0.03	97.09	92.16	44.72
C2_1	44998136	44057410	6.61G	0.03	96.66	91.56	44.9
C2_2	44170064	43278018	6.49G	0.03	97.5	93.14	44.72
C2_3	49621218	48540022	7.28G	0.03	97.29	92.68	44.75
D2_1	40377426	39451652	5.92G	0.03	97.35	92.86	43.57
D2_2	42583180	41873638	6.28G	0.03	97.39	92.85	44.46
D2_3	44202068	43350420	6.5G	0.03	97.6	93.34	44.27
E2_1	50958098	50029470	7.5G	0.03	96.99	92.09	43.91
E2_2	41760336	40572224	6.09G	0.03	96.82	92.04	49.23
E2_3	50999430	50223972	7.53G	0.03	96.84	91.78	44.1
F2_1	43087064	42354742	6.35G	0.03	97.21	92.51	44.39
F2_2	42806732	42242742	6.34G	0.03	97.31	92.71	44.39
F2_3	47298310	46631698	6.99G	0.03	97.23	92.47	43.73
G2_1	45827984	45232832	6.78G	0.03	96.76	91.57	43.44
G2_2	41197212	40416968	6.06G	0.03	97.64	93.3	43.83
G2_3	42125348	41467098	6.22G	0.03	97.63	93.34	43.85
H2_1	50944406	49793776	7.47G	0.03	96.7	91.47	43.75
H2_2	46792412	45931262	6.89G	0.03	97.53	93.09	44.4
H2_3	50377664	49533544	7.43G	0.03	96.61	91.28	44.1
I2_1	44371894	43742678	6.56G	0.03	97.32	92.66	44.86
I2_2	51509838	50737628	7.61G	0.03	97.32	92.75	45.24
I2_3	45840294	45116770	6.77G	0.03	97.57	93.2	44.67
J2_1	43489346	42702610	6.41G	0.03	97.09	92.19	44.56
J2_2	43053588	42319326	6.35G	0.03	97.3	92.68	44.73
J2_3	43227628	42454404	6.37G	0.03	97.37	92.77	44.63
X1_1	47253564	46596464	6.99G	0.03	97.25	92.57	45.39
X1_2	46727752	45998702	6.9G	0.03	97.71	93.46	45.61
X1_3	48671314	47698574	7.15G	0.03	97.37	92.69	45.23
Y1_1	51431836	50448754	7.57G	0.03	97.9	93.87	45.85
Y1_2	45906600	45180352	6.78G	0.03	97.77	93.57	45.03
Y1_3	40565688	40047810	6.01G	0.03	97.99	94.07	45.99
X2_1	51462690	50537576	7.58G	0.03	97.64	93.38	44.5
X2_2	45147504	44264896	6.64G	0.03	97.53	93.21	44.44
X2_3	43429784	42703670	6.41G	0.03	97.42	92.94	44.57
