# Supplementary material for: Analysis of Soybean Somatic Embryogenesis Using Chromosome Segment Substitution Lines and Transcriptome Sequencing
Source: Genes (Basel). 2019 Nov 19;10(11):943. doi: 10.3390/genes10110943 (PMC6896167; doi:10.3390/genes10110943)
Supplement: Supplementary file 1 [file genes-10-00943-s001.zip › supplementary tables-1019/Supplementary Table 5.xlsx]

## Sheet: MapStat
Sample name	Total reads	Total mapped	Multiple mapped	Uniquely mapped	Read-1	Read-2	Reads map to '+'	Reads map to '-'	Non-splice reads	Splice reads
A1_1	48406806	46301750 (95.65%)	3296619 (6.81%)	43005131 (88.84%)	21537007 (44.49%)	21468124 (44.35%)	21480424 (44.37%)	21524707 (44.47%)	29332298 (60.6%)	13672833 (28.25%)
A1_2	53594388	51358528 (95.83%)	994013 (1.85%)	50364515 (93.97%)	25223197 (47.06%)	25141318 (46.91%)	25161270 (46.95%)	25203245 (47.03%)	31704378 (59.16%)	18660137 (34.82%)
A1_3	40676560	38970705 (95.81%)	643939 (1.58%)	38326766 (94.22%)	19201103 (47.2%)	19125663 (47.02%)	19146847 (47.07%)	19179919 (47.15%)	23938297 (58.85%)	14388469 (35.37%)
B1_1	47880412	45754269 (95.56%)	3779627 (7.89%)	41974642 (87.67%)	21050588 (43.96%)	20924054 (43.7%)	20980802 (43.82%)	20993840 (43.85%)	28321172 (59.15%)	13653470 (28.52%)
B1_2	51078838	48691012 (95.33%)	901067 (1.76%)	47789945 (93.56%)	24029821 (47.04%)	23760124 (46.52%)	23874233 (46.74%)	23915712 (46.82%)	30653113 (60.01%)	17136832 (33.55%)
B1_3	43536594	41684987 (95.75%)	918055 (2.11%)	40766932 (93.64%)	20438355 (46.95%)	20328577 (46.69%)	20370686 (46.79%)	20396246 (46.85%)	25374655 (58.28%)	15392277 (35.35%)
C1_1	46964556	44539854 (94.84%)	3333501 (7.1%)	41206353 (87.74%)	20942657 (44.59%)	20263696 (43.15%)	20589739 (43.84%)	20616614 (43.9%)	26560254 (56.55%)	14646099 (31.19%)
C1_2	48009322	46020919 (95.86%)	3341565 (6.96%)	42679354 (88.9%)	21383712 (44.54%)	21295642 (44.36%)	21334152 (44.44%)	21345202 (44.46%)	27885815 (58.08%)	14793539 (30.81%)
C1_3	49220950	47330842 (96.16%)	4295359 (8.73%)	43035483 (87.43%)	21603060 (43.89%)	21432423 (43.54%)	21497302 (43.68%)	21538181 (43.76%)	28364442 (57.63%)	14671041 (29.81%)
D1_1	44186012	42210810 (95.53%)	1958171 (4.43%)	40252639 (91.1%)	20248128 (45.82%)	20004511 (45.27%)	20112835 (45.52%)	20139804 (45.58%)	27034212 (61.18%)	13218427 (29.92%)
D1_2	49040970	46595171 (95.01%)	1979995 (4.04%)	44615176 (90.98%)	22434807 (45.75%)	22180369 (45.23%)	22292157 (45.46%)	22323019 (45.52%)	30549646 (62.29%)	14065530 (28.68%)
D1_3	51557038	49225036 (95.48%)	977907 (1.9%)	48247129 (93.58%)	24195194 (46.93%)	24051935 (46.65%)	24101705 (46.75%)	24145424 (46.83%)	30452473 (59.07%)	17794656 (34.51%)
E1_1	43739742	41329636 (94.49%)	750945 (1.72%)	40578691 (92.77%)	20416603 (46.68%)	20162088 (46.1%)	20253344 (46.3%)	20325347 (46.47%)	25926166 (59.27%)	14652525 (33.5%)
E1_2	44944006	43012292 (95.7%)	771587 (1.72%)	42240705 (93.99%)	21194263 (47.16%)	21046442 (46.83%)	21097543 (46.94%)	21143162 (47.04%)	26916917 (59.89%)	15323788 (34.1%)
E1_3	50250606	48095200 (95.71%)	862077 (1.72%)	47233123 (94%)	23682414 (47.13%)	23550709 (46.87%)	23590944 (46.95%)	23642179 (47.05%)	30959873 (61.61%)	16273250 (32.38%)
F1_1	49623232	47614769 (95.95%)	2420562 (4.88%)	45194207 (91.07%)	22666850 (45.68%)	22527357 (45.4%)	22582919 (45.51%)	22611288 (45.57%)	28584160 (57.6%)	16610047 (33.47%)
F1_2	48178204	46063520 (95.61%)	810057 (1.68%)	45253463 (93.93%)	22729438 (47.18%)	22524025 (46.75%)	22606084 (46.92%)	22647379 (47.01%)	29313550 (60.84%)	15939913 (33.09%)
F1_3	42240624	40419032 (95.69%)	698569 (1.65%)	39720463 (94.03%)	19958237 (47.25%)	19762226 (46.78%)	19839773 (46.97%)	19880690 (47.07%)	25501605 (60.37%)	14218858 (33.66%)
G1_1	41324826	39476646 (95.53%)	700771 (1.7%)	38775875 (93.83%)	19488034 (47.16%)	19287841 (46.67%)	19370315 (46.87%)	19405560 (46.96%)	24261852 (58.71%)	14514023 (35.12%)
G1_2	46407030	44336234 (95.54%)	873534 (1.88%)	43462700 (93.66%)	21871157 (47.13%)	21591543 (46.53%)	21713084 (46.79%)	21749616 (46.87%)	26921563 (58.01%)	16541137 (35.64%)
G1_3	47156460	45044560 (95.52%)	873516 (1.85%)	44171044 (93.67%)	22197146 (47.07%)	21973898 (46.6%)	22068491 (46.8%)	22102553 (46.87%)	27155548 (57.59%)	17015496 (36.08%)
H1_1	41371940	39532032 (95.55%)	735081 (1.78%)	38796951 (93.78%)	19431702 (46.97%)	19365249 (46.81%)	19388721 (46.86%)	19408230 (46.91%)	24507442 (59.24%)	14289509 (34.54%)
H1_2	43360496	41347796 (95.36%)	765056 (1.76%)	40582740 (93.59%)	20406825 (47.06%)	20175915 (46.53%)	20275410 (46.76%)	20307330 (46.83%)	26473103 (61.05%)	14109637 (32.54%)
H1_3	44583924	42609671 (95.57%)	702256 (1.58%)	41907415 (94%)	21021545 (47.15%)	20885870 (46.85%)	20942149 (46.97%)	20965266 (47.02%)	26288168 (58.96%)	15619247 (35.03%)
I1_1	49893176	47529047 (95.26%)	950377 (1.9%)	46578670 (93.36%)	23438134 (46.98%)	23140536 (46.38%)	23256518 (46.61%)	23322152 (46.74%)	29992704 (60.11%)	16585966 (33.24%)
I1_2	44719226	42916848 (95.97%)	1273096 (2.85%)	41643752 (93.12%)	20885535 (46.7%)	20758217 (46.42%)	20808413 (46.53%)	20835339 (46.59%)	26656049 (59.61%)	14987703 (33.52%)
I1_3	42737870	41166683 (96.32%)	1676920 (3.92%)	39489763 (92.4%)	19781679 (46.29%)	19708084 (46.11%)	19735788 (46.18%)	19753975 (46.22%)	25023470 (58.55%)	14466293 (33.85%)
J1_1	46495878	43694866 (93.98%)	803836 (1.73%)	42891030 (92.25%)	21562733 (46.38%)	21328297 (45.87%)	21414559 (46.06%)	21476471 (46.19%)	28675554 (61.67%)	14215476 (30.57%)
J1_2	51705184	48462965 (93.73%)	1008725 (1.95%)	47454240 (91.78%)	23847427 (46.12%)	23606813 (45.66%)	23704282 (45.85%)	23749958 (45.93%)	32575821 (63%)	14878419 (28.78%)
J1_3	51090990	47763025 (93.49%)	967854 (1.89%)	46795171 (91.59%)	23667285 (46.32%)	23127886 (45.27%)	23357874 (45.72%)	23437297 (45.87%)	31559277 (61.77%)	15235894 (29.82%)
A2_1	45910802	43618328 (95.01%)	892364 (1.94%)	42725964 (93.06%)	21420893 (46.66%)	21305071 (46.41%)	21336892 (46.47%)	21389072 (46.59%)	25930358 (56.48%)	16795606 (36.58%)
A2_2	41693524	39263122 (94.17%)	668881 (1.6%)	38594241 (92.57%)	19415968 (46.57%)	19178273 (46%)	19272726 (46.22%)	19321515 (46.34%)	23746588 (56.96%)	14847653 (35.61%)
A2_3	40428286	38098411 (94.24%)	813782 (2.01%)	37284629 (92.22%)	18749805 (46.38%)	18534824 (45.85%)	18617178 (46.05%)	18667451 (46.17%)	23129996 (57.21%)	14154633 (35.01%)
B2_1	43075784	40098267 (93.09%)	766521 (1.78%)	39331746 (91.31%)	19756722 (45.87%)	19575024 (45.44%)	19630909 (45.57%)	19700837 (45.74%)	25426087 (59.03%)	13905659 (32.28%)
B2_2	49088862	45961439 (93.63%)	831566 (1.69%)	45129873 (91.94%)	22751527 (46.35%)	22378346 (45.59%)	22526921 (45.89%)	22602952 (46.04%)	28209256 (57.47%)	16920617 (34.47%)
B2_3	48388698	45700195 (94.44%)	858037 (1.77%)	44842158 (92.67%)	22561013 (46.62%)	22281145 (46.05%)	22397926 (46.29%)	22444232 (46.38%)	27941604 (57.74%)	16900554 (34.93%)
C2_1	44057410	40997180 (93.05%)	838709 (1.9%)	40158471 (91.15%)	20199047 (45.85%)	19959424 (45.3%)	20028624 (45.46%)	20129847 (45.69%)	24756236 (56.19%)	15402235 (34.96%)
C2_2	43278018	40904544 (94.52%)	816467 (1.89%)	40088077 (92.63%)	20101778 (46.45%)	19986299 (46.18%)	20007505 (46.23%)	20080572 (46.4%)	24785888 (57.27%)	15302189 (35.36%)
C2_3	48540022	45858736 (94.48%)	868719 (1.79%)	44990017 (92.69%)	22601130 (46.56%)	22388887 (46.12%)	22456195 (46.26%)	22533822 (46.42%)	27986583 (57.66%)	17003434 (35.03%)
D2_1	39451652	37048745 (93.91%)	588540 (1.49%)	36460205 (92.42%)	18292020 (46.37%)	18168185 (46.05%)	18209511 (46.16%)	18250694 (46.26%)	25433689 (64.47%)	11026516 (27.95%)
D2_2	41873638	39809417 (95.07%)	639224 (1.53%)	39170193 (93.54%)	19656134 (46.94%)	19514059 (46.6%)	19570105 (46.74%)	19600088 (46.81%)	25106264 (59.96%)	14063929 (33.59%)
D2_3	43350420	41111404 (94.84%)	635335 (1.47%)	40476069 (93.37%)	20281555 (46.79%)	20194514 (46.58%)	20219268 (46.64%)	20256801 (46.73%)	26523339 (61.18%)	13952730 (32.19%)
E2_1	50029470	46980438 (93.91%)	867005 (1.73%)	46113433 (92.17%)	23157097 (46.29%)	22956336 (45.89%)	23023420 (46.02%)	23090013 (46.15%)	30830623 (61.62%)	15282810 (30.55%)
E2_2	40572224	37806440 (93.18%)	458955 (1.13%)	37347485 (92.05%)	18810059 (46.36%)	18537426 (45.69%)	18644091 (45.95%)	18703394 (46.1%)	27909810 (68.79%)	9437675 (23.26%)
E2_3	50223972	47135315 (93.85%)	851316 (1.7%)	46283999 (92.16%)	23295436 (46.38%)	22988563 (45.77%)	23108687 (46.01%)	23175312 (46.14%)	30790197 (61.31%)	15493802 (30.85%)
F2_1	42354742	39536504 (93.35%)	786510 (1.86%)	38749994 (91.49%)	19460471 (45.95%)	19289523 (45.54%)	19350572 (45.69%)	19399422 (45.8%)	25478829 (60.16%)	13271165 (31.33%)
F2_2	42242742	39678747 (93.93%)	750828 (1.78%)	38927919 (92.15%)	19535880 (46.25%)	19392039 (45.91%)	19442987 (46.03%)	19484932 (46.13%)	25344245 (60%)	13583674 (32.16%)
F2_3	46631698	44203610 (94.79%)	694019 (1.49%)	43509591 (93.3%)	21874895 (46.91%)	21634696 (46.39%)	21735553 (46.61%)	21774038 (46.69%)	28739322 (61.63%)	14770269 (31.67%)
G2_1	45232832	42565741 (94.1%)	836685 (1.85%)	41729056 (92.25%)	21026005 (46.48%)	20703051 (45.77%)	20835317 (46.06%)	20893739 (46.19%)	27747074 (61.34%)	13981982 (30.91%)
G2_2	40416968	38804300 (96.01%)	726273 (1.8%)	38078027 (94.21%)	19077014 (47.2%)	19001013 (47.01%)	19013778 (47.04%)	19064249 (47.17%)	25749622 (63.71%)	12328405 (30.5%)
G2_3	41467098	39473050 (95.19%)	720355 (1.74%)	38752695 (93.45%)	19416562 (46.82%)	19336133 (46.63%)	19361254 (46.69%)	19391441 (46.76%)	26163972 (63.1%)	12588723 (30.36%)
H2_1	49793776	46772479 (93.93%)	784210 (1.57%)	45988269 (92.36%)	23187346 (46.57%)	22800923 (45.79%)	22964436 (46.12%)	23023833 (46.24%)	30400136 (61.05%)	15588133 (31.31%)
H2_2	45931262	43880617 (95.54%)	732473 (1.59%)	43148144 (93.94%)	21635869 (47.1%)	21512275 (46.84%)	21557994 (46.94%)	21590150 (47.01%)	27588577 (60.06%)	15559567 (33.88%)
H2_3	49533544	46598200 (94.07%)	796391 (1.61%)	45801809 (92.47%)	23128007 (46.69%)	22673802 (45.77%)	22871097 (46.17%)	22930712 (46.29%)	29174396 (58.9%)	16627413 (33.57%)
I2_1	43742678	41557264 (95%)	807303 (1.85%)	40749961 (93.16%)	20478313 (46.82%)	20271648 (46.34%)	20357457 (46.54%)	20392504 (46.62%)	25437208 (58.15%)	15312753 (35.01%)
I2_2	50737628	48002948 (94.61%)	838412 (1.65%)	47164536 (92.96%)	23663541 (46.64%)	23500995 (46.32%)	23559191 (46.43%)	23605345 (46.52%)	30123493 (59.37%)	17041043 (33.59%)
I2_3	45116770	43039922 (95.4%)	724089 (1.6%)	42315833 (93.79%)	21208079 (47.01%)	21107754 (46.78%)	21138292 (46.85%)	21177541 (46.94%)	26350501 (58.41%)	15965332 (35.39%)
J2_1	42702610	40567440 (95%)	775198 (1.82%)	39792242 (93.18%)	20037120 (46.92%)	19755122 (46.26%)	19874399 (46.54%)	19917843 (46.64%)	24930062 (58.38%)	14862180 (34.8%)
J2_2	42319326	40019163 (94.56%)	745490 (1.76%)	39273673 (92.8%)	19722157 (46.6%)	19551516 (46.2%)	19611448 (46.34%)	19662225 (46.46%)	24834391 (58.68%)	14439282 (34.12%)
J2_3	42454404	40357464 (95.06%)	720503 (1.7%)	39636961 (93.36%)	19903048 (46.88%)	19733913 (46.48%)	19798487 (46.63%)	19838474 (46.73%)	25037114 (58.97%)	14599847 (34.39%)
X1_1	46596464	44568184 (95.65%)	2517193 (5.4%)	42050991 (90.25%)	21092291 (45.27%)	20958700 (44.98%)	21008941 (45.09%)	21042050 (45.16%)	26587129 (57.06%)	15463862 (33.19%)
X1_2	45998702	44302595 (96.31%)	2976815 (6.47%)	41325780 (89.84%)	20710769 (45.02%)	20615011 (44.82%)	20653394 (44.9%)	20672386 (44.94%)	26074801 (56.69%)	15250979 (33.16%)
X1_3	47698574	45812523 (96.05%)	2830375 (5.93%)	42982148 (90.11%)	21606857 (45.3%)	21375291 (44.81%)	21477062 (45.03%)	21505086 (45.09%)	27167916 (56.96%)	15814232 (33.15%)
Y1_1	50448754	47913391 (94.97%)	3675745 (7.29%)	44237646 (87.69%)	22157326 (43.92%)	22080320 (43.77%)	22115179 (43.84%)	22122467 (43.85%)	29909075 (59.29%)	14328571 (28.4%)
Y1_2	45180352	43333130 (95.91%)	3872208 (8.57%)	39460922 (87.34%)	19772825 (43.76%)	19688097 (43.58%)	19734926 (43.68%)	19725996 (43.66%)	27239355 (60.29%)	12221567 (27.05%)
Y1_3	40047810	38595908 (96.37%)	3482657 (8.7%)	35113251 (87.68%)	17579847 (43.9%)	17533404 (43.78%)	17557293 (43.84%)	17555958 (43.84%)	23663785 (59.09%)	11449466 (28.59%)
X2_1	50537576	48076335 (95.13%)	780755 (1.54%)	47295580 (93.58%)	23690372 (46.88%)	23605208 (46.71%)	23627578 (46.75%)	23668002 (46.83%)	30418809 (60.19%)	16876771 (33.39%)
X2_2	44264896	42008597 (94.9%)	675977 (1.53%)	41332620 (93.38%)	20715342 (46.8%)	20617278 (46.58%)	20644749 (46.64%)	20687871 (46.74%)	26751993 (60.44%)	14580627 (32.94%)
X2_3	42703670	40424341 (94.66%)	661882 (1.55%)	39762459 (93.11%)	19938339 (46.69%)	19824120 (46.42%)	19857947 (46.5%)	19904512 (46.61%)	25554540 (59.84%)	14207919 (33.27%)
