# Supplementary material for: Analysis of Soybean Somatic Embryogenesis Using Chromosome Segment Substitution Lines and Transcriptome Sequencing
Source: Genes (Basel). 2019 Nov 19;10(11):943. doi: 10.3390/genes10110943 (PMC6896167; doi:10.3390/genes10110943)
Supplement: Supplementary file 1 [file genes-10-00943-s001.zip › supplementary tables-1019/Supplementary Table 6.xlsx]

## Sheet: DEG of transcriptome sequencing
Gene_id	Log2Foldchange
Glyma.01G000300	1.1065
Glyma.01G001000	-2.2628
Glyma.01G002100	3.1021
Glyma.01G002900	-1.0011
Glyma.01G003100	-1.7478
Glyma.01G004900	3.4702
Glyma.01G005600	-1.2604
Glyma.01G006200	-2.1742
Glyma.01G006500	-1.9449
Glyma.01G007500	3.8382
Glyma.01G008400	1.5765
Glyma.01G008700	-1.1007
Glyma.01G011000	-5.4349
Glyma.01G011300	-3.5735
Glyma.01G014100	3.5192
Glyma.01G016600	5.481
Glyma.01G017000	-1.0895
Glyma.01G018000	-3.4055
Glyma.01G018100	2.17
Glyma.01G018400	1.3435
Glyma.01G019400	3.1493
Glyma.01G019500	1.0926
Glyma.01G019600	1.104
Glyma.01G019800	4.571
Glyma.01G019900	-1.2273
Glyma.01G020100	6.9656
Glyma.01G020200	-2.3271
Glyma.01G022500	2.1725
Glyma.01G022800	-3.8296
Glyma.01G023000	2.2718
Glyma.01G023500	7.9579
Glyma.01G024000	2.1306
Glyma.01G024500	1.0873
Glyma.01G025100	1.4922
Glyma.01G025300	1.5869
Glyma.01G026800	-2.3398
Glyma.01G028100	4.0014
Glyma.01G028700	-1.6197
Glyma.01G029400	-1.4867
Glyma.01G030000	-3.4041
Glyma.01G030600	-1.2676
Glyma.01G031500	1.9501
Glyma.01G031700	1.124
Glyma.01G031800	-1.9832
Glyma.01G033000	1.4684
Glyma.01G033300	2.3625
Glyma.01G035800	-1.4048
Glyma.01G039200	-2.4138
Glyma.01G039800	-1.9041
Glyma.01G044100	2.4157
Glyma.01G045100	1.3744
Glyma.01G045400	3.333
Glyma.01G045700	-1.6524
Glyma.01G046900	4.4332
Glyma.01G048500	1.1717
Glyma.01G052500	-1.0527
Glyma.01G053600	-2.6615
Glyma.01G053800	5.4162
Glyma.01G054000	-2.0596
Glyma.01G056100	-1.8753
Glyma.01G058400	-3.4483
Glyma.01G058500	1.2659
Glyma.01G058700	1.8646
Glyma.01G059100	-1.8192
Glyma.01G060300	-2.4969
Glyma.01G061800	1.5846
Glyma.01G064900	1.1658
Glyma.01G065500	-3.0465
Glyma.01G065800	5.4258
Glyma.01G067000	-1.1731
Glyma.01G068000	-1.9052
Glyma.01G069000	-2.3146
Glyma.01G069500	1.5491
Glyma.01G070400	-4.3067
Glyma.01G071300	2.3576
Glyma.01G071700	2.0644
Glyma.01G074100	-1.6173
Glyma.01G074600	2.0882
Glyma.01G078700	3.7576
Glyma.01G079100	1.0852
Glyma.01G083000	2.5079
Glyma.01G084700	-2.1665
Glyma.01G086800	-2.076
Glyma.01G087400	-1.5656
Glyma.01G087600	3.703
Glyma.01G087700	1.8002
Glyma.01G087900	-3.5499
Glyma.01G088200	1.0434
Glyma.01G089800	-5.9463
Glyma.01G092900	1.0117
Glyma.01G094900	1.0292
Glyma.01G095800	-2.9342
Glyma.01G097300	-1.0648
Glyma.01G097400	4.9325
Glyma.01G101100	5.0746
Glyma.01G103300	-2.4554
Glyma.01G104200	2.3477
Glyma.01G105300	2.9712
Glyma.01G106500	2.2609
Glyma.01G107100	-2.1879
Glyma.01G107700	-2.5165
Glyma.01G108700	3.6795
Glyma.01G110900	-1.0669
Glyma.01G111500	-2.2746
Glyma.01G112900	-5.497
Glyma.01G114800	-2.4211
Glyma.01G115600	6.1703
Glyma.01G118000	-3.3677
Glyma.01G118700	4.767
Glyma.01G124500	-5.9656
Glyma.01G124600	-1.6887
Glyma.01G125800	1.8856
Glyma.01G128300	-1.7983
Glyma.01G129100	3.0724
Glyma.01G130500	4.5865
Glyma.01G131800	1.7123
Glyma.01G131900	-3.2149
Glyma.01G132500	-3.2437
Glyma.01G132800	-1.5855
Glyma.01G133000	-1.778
Glyma.01G133300	-5.6424
Glyma.01G134700	4.273
Glyma.01G135500	2.8456
Glyma.01G136500	1.7819
Glyma.01G141100	6.899
Glyma.01G143900	4.8647
Glyma.01G150500	1.5822
Glyma.01G151100	5.0365
Glyma.01G152300	2.9697
Glyma.01G152500	-6.667
Glyma.01G152700	-1.3262
Glyma.01G153000	1.8966
Glyma.01G154000	-1.5948
Glyma.01G155400	2.4575
Glyma.01G156200	1.964
Glyma.01G156800	1.0088
Glyma.01G157400	-1.6108
Glyma.01G157700	5.4033
Glyma.01G158400	-1.8535
Glyma.01G162200	1.8231
Glyma.01G162600	6.0425
Glyma.01G164900	2.3994
Glyma.01G165600	1.3852
Glyma.01G165900	3.2792
Glyma.01G166100	1.5375
Glyma.01G166300	2.6809
Glyma.01G167200	2.2194
Glyma.01G168200	1.1771
Glyma.01G171000	1.0408
Glyma.01G172000	1.2399
Glyma.01G172100	5.1618
Glyma.01G172700	8.7154
Glyma.01G173200	-3.3149
Glyma.01G173800	3.5389
Glyma.01G174000	1.4197
Glyma.01G175300	2.316
Glyma.01G178000	1.4196
Glyma.01G178500	2.2411
Glyma.01G179300	-1.8519
Glyma.01G181700	1.4065
Glyma.01G182600	-2.3287
Glyma.01G183400	2.0998
Glyma.01G185600	-5.0016
Glyma.01G185800	3.2722
Glyma.01G187400	1.9426
Glyma.01G188400	1.0045
Glyma.01G189100	1.8312
Glyma.01G190300	-1.2812
Glyma.01G190900	1.055
Glyma.01G191200	3.1873
Glyma.01G191300	3.6595
Glyma.01G191700	-3.0911
Glyma.01G192300	-2.5699
Glyma.01G193000	8.848
Glyma.01G193100	2.2263
Glyma.01G194200	-5.6068
Glyma.01G195300	-1.4843
Glyma.01G195600	-3.1901
Glyma.01G196000	1.5712
Glyma.01G196200	5.86
Glyma.01G197300	-1.4838
Glyma.01G197400	-1.3742
Glyma.01G197600	1.3343
Glyma.01G202400	-1.6039
Glyma.01G203500	1.4372
Glyma.01G204200	2.7251
Glyma.01G204300	1.4327
Glyma.01G204500	1.5367
Glyma.01G205400	-1.5228
Glyma.01G206500	-5.1995
Glyma.01G206600	-1.1804
Glyma.01G207300	-2.7422
Glyma.01G208100	1.275
Glyma.01G209500	1.3001
Glyma.01G210600	-1.081
Glyma.01G210800	-7.6277
Glyma.01G211200	-1.6542
Glyma.01G211500	-1.3963
Glyma.01G212200	1.2581
Glyma.01G212300	2.3709
Glyma.01G213100	6.4222
Glyma.01G214500	2.8191
Glyma.01G215600	-5.0863
Glyma.01G216400	-1.1555
Glyma.01G217100	1.1568
Glyma.01G218200	2.3566
Glyma.01G219100	-1.8118
Glyma.01G220600	-4.1153
Glyma.01G220800	2.0058
Glyma.01G221300	-3.7039
Glyma.01G222700	4.2966
Glyma.01G223000	1.5291
Glyma.01G223500	-1.5066
Glyma.01G224100	-3.3883
Glyma.01G224700	-1.6836
Glyma.01G225000	2.5948
Glyma.01G226100	-2.3728
Glyma.01G230200	-2.0899
Glyma.01G231200	2.582
Glyma.01G231900	-1.826
Glyma.01G232400	-2.0162
Glyma.01G232500	3.1885
Glyma.01G233600	-1.2807
Glyma.01G234400	-4.7584
Glyma.01G234800	-1.2443
Glyma.01G235300	-2.4289
Glyma.01G235900	-1.8085
Glyma.01G239300	-2.1187
Glyma.01G240800	6.913
Glyma.01G243300	-1.118
Glyma.01G244000	1.9534
Glyma.01G244100	1.2158
Glyma.01G245500	1.5549
Glyma.02G000500	3.9514
Glyma.02G000800	-2.1327
Glyma.02G001000	2.2587
Glyma.02G001100	-2.476
Glyma.02G001700	-1.9726
Glyma.02G002100	5.7733
Glyma.02G008500	1.1144
Glyma.02G012100	-1.5952
Glyma.02G012300	-1.0107
Glyma.02G013400	-4.8061
Glyma.02G014300	4.096
Glyma.02G014800	-1.5272
Glyma.02G015200	3.237
Glyma.02G015500	-5.8919
Glyma.02G017100	4.5241
Glyma.02G018700	2.1947
Glyma.02G020000	-4.1713
Glyma.02G020200	-6.5586
Glyma.02G021000	-1.9623
Glyma.02G022300	3.1754
Glyma.02G024100	-1.0128
Glyma.02G024600	12.166
Glyma.02G025500	2.75
Glyma.02G026700	1.2731
Glyma.02G027200	1.9974
Glyma.02G033200	-2.2631
Glyma.02G033700	1.6247
Glyma.02G034000	-1.2274
Glyma.02G034200	1.5731
Glyma.02G034400	2.1815
Glyma.02G036400	-3.5965
Glyma.02G037000	-2.8483
Glyma.02G038500	-1.2356
Glyma.02G039700	2.8137
Glyma.02G040800	1.7969
Glyma.02G042300	2.1223
Glyma.02G042400	2.8662
Glyma.02G045200	1.534
Glyma.02G045300	-1.6717
Glyma.02G047000	-5.9995
Glyma.02G048800	-6.2047
Glyma.02G049100	-1.2446
Glyma.02G049900	1.0681
Glyma.02G050000	-1.4883
Glyma.02G050300	1.4484
Glyma.02G052300	4.8665
Glyma.02G052700	3.2254
Glyma.02G055200	-1.3956
Glyma.02G055600	1.3679
Glyma.02G063900	5.6124
Glyma.02G064700	-6.9233
Glyma.02G065500	-1.1138
Glyma.02G068200	-2.9437
Glyma.02G068900	1.0083
Glyma.02G070300	-1.6277
Glyma.02G070600	7.021
Glyma.02G071500	1.2284
Glyma.02G072400	4.5745
Glyma.02G072500	-1.2684
Glyma.02G073000	-1.61
Glyma.02G075200	1.3963
Glyma.02G076100	-1.0065
Glyma.02G077100	-1.101
Glyma.02G078200	6.2862
Glyma.02G078500	-2.7552
Glyma.02G079000	-1.374
Glyma.02G080400	-1.1482
Glyma.02G083700	10.809
Glyma.02G084400	1.1909
Glyma.02G086300	-1.2339
Glyma.02G086500	-2.256
Glyma.02G087400	2.4253
Glyma.02G088700	2.0444
Glyma.02G089400	8.6986
Glyma.02G089500	3.8469
Glyma.02G091500	2.8779
Glyma.02G091600	-1.3298
Glyma.02G092300	3.6656
Glyma.02G093700	-1.3831
Glyma.02G094300	1.0155
Glyma.02G094500	1.9211
Glyma.02G096500	-1.73
Glyma.02G097000	-1.0813
Glyma.02G100000	-4.4107
Glyma.02G100300	2.0145
Glyma.02G100400	2.4613
Glyma.02G102300	-3.3165
Glyma.02G102900	-1.473
Glyma.02G104300	2.9083
Glyma.02G105400	1.2982
Glyma.02G107800	-6.125
Glyma.02G108000	1.2476
Glyma.02G108300	-1.5924
Glyma.02G108400	2.0516
Glyma.02G108700	2.7451
Glyma.02G111200	-6.8386
Glyma.02G113800	-3.4103
Glyma.02G114900	-3.3839
Glyma.02G115000	-2.2643
Glyma.02G116600	1.4686
Glyma.02G117500	-2.2388
Glyma.02G119300	-1.1783
Glyma.02G119600	-13.065
Glyma.02G120900	1.2902
Glyma.02G122000	-2.7698
Glyma.02G122700	1.3237
Glyma.02G122800	5.713
Glyma.02G124100	1.2165
Glyma.02G124600	4.707
Glyma.02G125000	-2.8972
Glyma.02G125200	1.0715
Glyma.02G127400	1.0272
Glyma.02G127600	-1.8733
Glyma.02G129500	1.1751
Glyma.02G130200	-3.4628
Glyma.02G131400	-2.8882
Glyma.02G132500	5.1283
Glyma.02G133800	-1.6353
Glyma.02G134200	-3.4248
Glyma.02G134900	-1.4625
Glyma.02G135400	-1.3124
Glyma.02G136200	2.1224
Glyma.02G137900	-3.467
Glyma.02G138600	-3.084
Glyma.02G140900	-1.7555
Glyma.02G141800	1.284
Glyma.02G142300	1.2071
Glyma.02G142400	5.1513
Glyma.02G142500	5.0635
Glyma.02G142600	1.659
Glyma.02G143400	-1.6952
Glyma.02G144600	1.1389
Glyma.02G144800	-4.277
Glyma.02G145400	-1.6713
Glyma.02G145600	-3.2072
Glyma.02G145800	-1.1662
Glyma.02G146700	1.6236
Glyma.02G146900	1.0649
Glyma.02G147100	-5.9666
Glyma.02G148000	1
Glyma.02G150600	-2.9093
Glyma.02G151400	1.4192
Glyma.02G151800	-1.9942
Glyma.02G152000	1.4082
Glyma.02G157900	-1.8771
Glyma.02G158300	1.16
Glyma.02G159200	-9.1188
Glyma.02G161600	-1.4951
Glyma.02G161900	1.225
Glyma.02G162800	-2.1796
Glyma.02G166800	2.9673
Glyma.02G176100	-2.3689
Glyma.02G176500	-2.1104
Glyma.02G181800	1.4999
Glyma.02G183300	1.0609
Glyma.02G183500	1.741
Glyma.02G186900	-3.7895
Glyma.02G187100	1.1733
Glyma.02G188300	6.6319
Glyma.02G193200	1.3621
Glyma.02G199800	-2.104
Glyma.02G202900	-1.5993
Glyma.02G203400	-1.7693
Glyma.02G205000	-1.2911
Glyma.02G206100	-1.348
Glyma.02G206600	-2.3207
Glyma.02G206900	1.4762
Glyma.02G207800	2.1101
Glyma.02G208400	-2.0388
Glyma.02G212700	1.8688
Glyma.02G213800	-2.6399
Glyma.02G214600	4.0409
Glyma.02G215300	1.6112
Glyma.02G216300	5.555
Glyma.02G220500	1.7069
Glyma.02G220600	1.2323
Glyma.02G221200	4.1491
Glyma.02G222400	-1.1611
Glyma.02G223100	-1.3922
Glyma.02G223200	-1.2474
Glyma.02G223600	-1.1898
Glyma.02G224400	-1.3451
Glyma.02G224900	-1.6048
Glyma.02G225000	2.2795
Glyma.02G226200	-3.3187
Glyma.02G226300	-2.0184
Glyma.02G227200	1.6156
Glyma.02G228100	2.9881
Glyma.02G228300	-4.152
Glyma.02G229400	1.988
Glyma.02G231400	7.8141
Glyma.02G233900	-2.5486
Glyma.02G235400	-2.0741
Glyma.02G236000	-1.489
Glyma.02G237700	-1.2532
Glyma.02G238600	1.8491
Glyma.02G238700	-1.5292
Glyma.02G242000	-1.5477
Glyma.02G243600	-2.4876
Glyma.02G244400	2.341
Glyma.02G244500	-1.5384
Glyma.02G244800	-2.6088
Glyma.02G245000	-2.0614
Glyma.02G245100	-2.3505
Glyma.02G245200	-1.7421
Glyma.02G246000	-3.6657
Glyma.02G246900	1.3991
Glyma.02G250200	1.0434
Glyma.02G252800	-5.8635
Glyma.02G254600	-1.1044
Glyma.02G254800	5.8226
Glyma.02G255500	1.2415
Glyma.02G255800	-2.2088
Glyma.02G257200	1.1438
Glyma.02G258600	-4.1276
Glyma.02G259500	-2.4141
Glyma.02G260800	-1.0913
Glyma.02G261400	1.1304
Glyma.02G261700	-1.234
Glyma.02G264800	-2.0939
Glyma.02G266000	-2.9407
Glyma.02G267000	-4.4529
Glyma.02G268900	4.5089
Glyma.02G269300	-1.3934
Glyma.02G270700	2.181
Glyma.02G271900	1.443
Glyma.02G273400	2.5589
Glyma.02G274200	-1.4033
Glyma.02G275800	1.5293
Glyma.02G280000	1.5054
Glyma.02G280200	-1.752
Glyma.02G284600	2.7668
Glyma.02G286600	3.3642
Glyma.02G287500	-1.0847
Glyma.02G288700	-1.4261
Glyma.02G289000	-1.0949
Glyma.02G290200	2.4215
Glyma.02G291200	-2.8749
Glyma.02G291700	-2.7979
Glyma.02G291900	1.1551
Glyma.02G296000	2.0522
Glyma.02G299700	1.0967
Glyma.02G302400	-6.2497
Glyma.02G304500	1.6262
Glyma.02G308800	2.2358
Glyma.02G309200	1.1445
Glyma.02G310800	-4.0625
Glyma.02G312100	-1.6512
Glyma.03G001200	1.7846
Glyma.03G002100	1.7786
Glyma.03G002900	-3.1098
Glyma.03G005300	-1.4649
Glyma.03G005600	1.7225
Glyma.03G006600	-2.1139
Glyma.03G007600	1.9119
Glyma.03G013400	-3.7846
Glyma.03G014500	-1.9465
Glyma.03G015400	1.3911
Glyma.03G016000	2.9732
Glyma.03G017600	-1.1613
Glyma.03G019300	3.674
Glyma.03G019500	1.576
Glyma.03G020100	-1.5833
Glyma.03G021200	2.8111
Glyma.03G021400	4.517
Glyma.03G021900	-1.422
Glyma.03G022500	1.077
Glyma.03G023100	2.3657
Glyma.03G023900	-2.1897
Glyma.03G026500	-6.7967
Glyma.03G027900	-1.7109
Glyma.03G028200	-1.1568
Glyma.03G029600	1.8655
Glyma.03G031200	3.069
Glyma.03G031500	-1.6967
Glyma.03G032000	2.0896
Glyma.03G034400	2.7362
Glyma.03G034500	7.7601
Glyma.03G034900	3.6162
Glyma.03G035400	-4.0234
Glyma.03G036500	2.6269
Glyma.03G037100	1.0757
Glyma.03G037400	2.2206
Glyma.03G038700	4.1224
Glyma.03G039100	4.016
Glyma.03G039400	4.0001
Glyma.03G040600	2.2901
Glyma.03G040900	-1.6645
Glyma.03G042400	2.7921
Glyma.03G043000	2.6855
Glyma.03G043100	3.6218
Glyma.03G043400	2.6933
Glyma.03G044000	2.4205
Glyma.03G044900	-4.0319
Glyma.03G045300	2.3812
Glyma.03G045500	3.0824
Glyma.03G046200	-2.6421
Glyma.03G046300	1.0438
Glyma.03G046500	2.7675
Glyma.03G047800	2.2872
Glyma.03G048200	1.959
Glyma.03G048800	4.8038
Glyma.03G050100	-6.7086
Glyma.03G050800	4.1737
Glyma.03G051000	1.3817
Glyma.03G051400	5.9882
Glyma.03G054800	5.9906
Glyma.03G055100	-1.9627
Glyma.03G058500	-2.9098
Glyma.03G059200	1.3101
Glyma.03G060100	-2.3733
Glyma.03G066600	1.1481
Glyma.03G066800	1.2163
Glyma.03G068100	-5.0592
Glyma.03G069400	1.8914
Glyma.03G070100	1.6999
Glyma.03G073200	3.8016
Glyma.03G073300	-1.3809
Glyma.03G074900	-2.0977
Glyma.03G078600	1.3331
Glyma.03G079800	1.0972
Glyma.03G080300	-1.4741
Glyma.03G082100	-3.1521
Glyma.03G082800	1.8326
Glyma.03G087600	1.8717
Glyma.03G093600	1.7722
Glyma.03G099500	1.088
Glyma.03G105700	-3.4211
Glyma.03G107400	-1.659
Glyma.03G110500	1.3077
Glyma.03G114800	1.1878
Glyma.03G115000	1.3628
Glyma.03G116600	1.1292
Glyma.03G116700	1.185
Glyma.03G118600	1.3142
Glyma.03G120900	1.1943
Glyma.03G122300	-1.4896
Glyma.03G125500	-2.6836
Glyma.03G125900	-3.5168
Glyma.03G126800	3.0377
Glyma.03G128200	-1.2432
Glyma.03G128900	-2.1781
Glyma.03G129800	-1.6699
Glyma.03G130400	4.5747
Glyma.03G130600	10.141
Glyma.03G131400	-1.3939
Glyma.03G131600	-1.2944
Glyma.03G132200	-1.7293
Glyma.03G134300	-1.0792
Glyma.03G135200	6.3548
Glyma.03G136800	-1.7561
Glyma.03G137100	1.1989
Glyma.03G139800	-4.5565
Glyma.03G140500	-1.7179
Glyma.03G140600	-1.5243
Glyma.03G142400	-1.5495
Glyma.03G143300	-2.1438
Glyma.03G143600	4.238
Glyma.03G143800	-6.3662
Glyma.03G148100	-2.3303
Glyma.03G151200	-1.363
Glyma.03G151900	-1.2866
Glyma.03G155900	1.4904
Glyma.03G156100	-1.8802
Glyma.03G156500	-1.369
Glyma.03G156700	-5.3578
Glyma.03G158800	-1.2627
Glyma.03G159200	1.3859
Glyma.03G159800	-1.1288
Glyma.03G160400	3.7075
Glyma.03G161700	1.1151
Glyma.03G162900	-1.2091
Glyma.03G165300	-1.9649
Glyma.03G166500	2.0331
Glyma.03G167200	1.9172
Glyma.03G167400	4.2685
Glyma.03G167500	8.1586
Glyma.03G168000	7.9673
Glyma.03G168800	-2.2132
Glyma.03G169300	-1.1402
Glyma.03G170400	6.1194
Glyma.03G171400	-1.5882
Glyma.03G172300	1.5037
Glyma.03G172400	-1.1292
Glyma.03G172500	-1.1602
Glyma.03G174300	2.8674
Glyma.03G175100	-2.8554
Glyma.03G177100	2.3351
Glyma.03G177700	-1.5146
Glyma.03G182200	-3.671
Glyma.03G187800	-3.1348
Glyma.03G187900	1.9292
Glyma.03G189000	-1.485
Glyma.03G190000	-1.1853
Glyma.03G191000	1.3783
Glyma.03G193000	-1.3407
Glyma.03G193600	-4.0916
Glyma.03G194500	-3.8894
Glyma.03G195900	-1.074
Glyma.03G196100	-1.0912
Glyma.03G196400	-1.1944
Glyma.03G197500	1.1804
Glyma.03G200200	-1.5508
Glyma.03G200700	-1.537
Glyma.03G201800	-2.1914
Glyma.03G202300	-1.5419
Glyma.03G203000	2.6489
Glyma.03G204500	2.7372
Glyma.03G204700	-1.1991
Glyma.03G204900	-2.9478
Glyma.03G205400	-7.2033
Glyma.03G205900	-3.1612
Glyma.03G207600	1.0208
Glyma.03G208900	1.348
Glyma.03G210100	-1.4838
Glyma.03G211200	1.6475
Glyma.03G211800	-2.1672
Glyma.03G212400	-7.1736
Glyma.03G213900	-1.3251
Glyma.03G214700	-1.1981
Glyma.03G216100	1.7901
Glyma.03G217300	2.3844
Glyma.03G219000	-2.1582
Glyma.03G219100	-1.9645
Glyma.03G219200	2.1916
Glyma.03G223900	-2.824
Glyma.03G224200	-4.1945
Glyma.03G225600	-1.5772
Glyma.03G226200	-2.7688
Glyma.03G226800	1.9722
Glyma.03G227400	2.5921
Glyma.03G227600	-1.2771
Glyma.03G228300	-1.0409
Glyma.03G228700	-1.2658
Glyma.03G230200	-1.0234
Glyma.03G230800	2.1637
Glyma.03G230900	2.2415
Glyma.03G231400	-1.1799
Glyma.03G231600	2.1821
Glyma.03G231700	-2.1947
Glyma.03G231800	-1.0612
Glyma.03G232700	-3.1311
Glyma.03G233500	-2.9642
Glyma.03G234000	1.0298
Glyma.03G234800	-1.4858
Glyma.03G235200	1.144
Glyma.03G236800	-3.5479
Glyma.03G237600	1.1875
Glyma.03G237800	-1.2296
Glyma.03G240000	-3.8722
Glyma.03G240500	-3.7579
Glyma.03G240700	1.7756
Glyma.03G241600	3.0473
Glyma.03G242100	2.692
Glyma.03G242200	2.329
Glyma.03G244600	-1.5469
Glyma.03G245900	1.275
Glyma.03G247100	-2.3947
Glyma.03G249900	-2.3155
Glyma.03G250200	-1.3688
Glyma.03G255800	1.2355
Glyma.03G256100	1.2437
Glyma.03G256300	1.2114
Glyma.03G256500	-2.171
Glyma.03G257400	-5.0254
Glyma.03G257900	1.1831
Glyma.03G258400	1.9638
Glyma.03G259000	1.2252
Glyma.03G259500	-5.7075
Glyma.03G259800	1.9251
Glyma.03G260100	-3.6613
Glyma.03G262500	-2.0124
Glyma.03G263200	1.7673
Glyma.03G264300	-1.4301
Glyma.04G001700	1.3226
Glyma.04G002000	-1.4297
Glyma.04G002400	1.6223
Glyma.04G005300	-5.2482
Glyma.04G007900	-1.3358
Glyma.04G009100	1.5411
Glyma.04G009600	-1.2303
Glyma.04G011000	-3.7588
Glyma.04G014600	-1.1302
Glyma.04G015200	-1.726
Glyma.04G015500	-3.896
Glyma.04G017300	-1.136
Glyma.04G017400	-2.122
Glyma.04G017600	1.5012
Glyma.04G018800	2.433
Glyma.04G019500	1.3985
Glyma.04G020400	-2.2371
Glyma.04G020900	1.108
Glyma.04G023700	1.7126
Glyma.04G023900	1.2857
Glyma.04G026000	-1.4051
Glyma.04G026200	-1.3972
Glyma.04G026500	1.7121
Glyma.04G027100	1.7544
Glyma.04G028300	2.1934
Glyma.04G028600	2.4486
Glyma.04G030400	3.6338
Glyma.04G030600	1.3982
Glyma.04G030900	-1.5751
Glyma.04G031700	-1.38
Glyma.04G032000	-2.941
Glyma.04G033100	1.0661
Glyma.04G033700	-1.7641
Glyma.04G033900	-1.1565
Glyma.04G034000	-2.5305
Glyma.04G034400	1.3596
Glyma.04G034800	1.7105
Glyma.04G035000	6.6452
Glyma.04G036100	6.5973
Glyma.04G038100	2.4084
Glyma.04G038800	1.0289
Glyma.04G040000	4.6085
Glyma.04G040700	1.3098
Glyma.04G046000	3.3256
Glyma.04G046200	-2.1557
Glyma.04G048600	1.844
Glyma.04G049500	4.9785
Glyma.04G049600	2.1125
Glyma.04G050300	-1.0094
Glyma.04G050700	-5.3662
Glyma.04G054600	-1.0018
Glyma.04G055100	-4.4344
Glyma.04G056400	1.3757
Glyma.04G056500	-4.4325
Glyma.04G056600	-1.2252
Glyma.04G058700	-1.6798
Glyma.04G059800	-1.9499
Glyma.04G060300	-2.3292
Glyma.04G060400	-2.7147
Glyma.04G060500	-2.0518
Glyma.04G064900	2.2222
Glyma.04G066500	-3.301
Glyma.04G071700	-1.3579
Glyma.04G074500	2.5222
Glyma.04G076000	-1.0362
Glyma.04G076300	-2.3552
Glyma.04G076900	2.3503
Glyma.04G078400	5.1495
Glyma.04G078600	8.8829
Glyma.04G078700	1.2445
Glyma.04G080500	1.2696
Glyma.04G082000	1.8497
Glyma.04G085200	-2.7355
Glyma.04G085900	-1.2426
Glyma.04G087100	-1.3659
Glyma.04G088200	-2.5817
Glyma.04G088500	1.552
Glyma.04G089100	2.4138
Glyma.04G089900	1.409
Glyma.04G090900	-1.1501
Glyma.04G091400	-4.3317
Glyma.04G092600	1.3864
Glyma.04G095200	-2.6211
Glyma.04G099300	-2.1128
Glyma.04G101400	1.4297
Glyma.04G101500	-1.5213
Glyma.04G102300	-1.1439
Glyma.04G102700	11.371
Glyma.04G103500	-1.472
Glyma.04G104500	1.8914
Glyma.04G104600	1.1403
Glyma.04G109200	2.9387
Glyma.04G110600	-2.228
Glyma.04G111400	-3.7381
Glyma.04G111800	-3.155
Glyma.04G115300	1.4973
Glyma.04G115600	1.0043
Glyma.04G121700	1.6499
Glyma.04G124900	-1.171
Glyma.04G125500	1.4574
Glyma.04G128100	-2.5418
Glyma.04G128700	-1.943
Glyma.04G132700	1.4232
Glyma.04G133100	1.9609
Glyma.04G134700	1.2642
Glyma.04G136000	1.9715
Glyma.04G139400	-1.9536
Glyma.04G142000	-2.1063
Glyma.04G142100	-1.3212
Glyma.04G142900	3.2445
Glyma.04G148300	1.095
Glyma.04G149600	1.5015
Glyma.04G150500	-3.7678
Glyma.04G154600	-1.0048
Glyma.04G156700	-1.3033
Glyma.04G160100	2.0434
Glyma.04G160400	-1.4175
Glyma.04G161000	1.9855
Glyma.04G162300	5.543
Glyma.04G165000	1.5707
Glyma.04G165200	1.3457
Glyma.04G165800	2.2211
Glyma.04G169100	-1.3665
Glyma.04G173500	2.4198
Glyma.04G176400	2.3967
Glyma.04G177200	2.0673
Glyma.04G177900	-1.8258
Glyma.04G178400	-1.0941
Glyma.04G179400	3.8036
Glyma.04G179600	-3.1054
Glyma.04G180000	1.2453
Glyma.04G181200	-3.6688
Glyma.04G183100	-1.4129
Glyma.04G184000	1.5888
Glyma.04G185800	-2.5072
Glyma.04G186300	-1.2793
Glyma.04G188600	1.0753
Glyma.04G190700	-2.6316
Glyma.04G190900	-1.0007
Glyma.04G191500	-1.2089
Glyma.04G192600	1.86
Glyma.04G194800	-2.0779
Glyma.04G195200	-1.7268
Glyma.04G196300	-1.2428
Glyma.04G199400	-1.9507
Glyma.04G200300	2.8986
Glyma.04G201800	-1.4886
Glyma.04G205600	1.4747
Glyma.04G206800	-5.2311
Glyma.04G206900	-1.3891
Glyma.04G208400	2.956
Glyma.04G208500	1.6347
Glyma.04G209100	1.1466
Glyma.04G209200	-1.1185
Glyma.04G209900	-2.2919
Glyma.04G212500	5.7093
Glyma.04G213400	1.0503
Glyma.04G214000	-1.2832
Glyma.04G214300	-1.0452
Glyma.04G215600	-4.2386
Glyma.04G217300	1.2878
Glyma.04G217400	3.4382
Glyma.04G218100	-2.0153
Glyma.04G219200	-2.0399
Glyma.04G220000	1.1336
Glyma.04G220500	2.9955
Glyma.04G221200	1.6275
Glyma.04G222000	1.1103
Glyma.04G222800	-1.2349
Glyma.04G223500	-1.4662
Glyma.04G223600	1.1877
Glyma.04G226700	1.4854
Glyma.04G227600	-3.2543
Glyma.04G229600	-1.2923
Glyma.04G229700	-6.2813
Glyma.04G229800	-6.5693
Glyma.04G230500	1.627
Glyma.04G231900	1.7903
Glyma.04G232400	-1.6063
Glyma.04G234900	-1.4257
Glyma.04G236900	2.5494
Glyma.04G242300	-1.9306
Glyma.04G244000	-1.7906
Glyma.04G246200	1.6167
Glyma.04G246900	2.4294
Glyma.04G250300	1.6959
Glyma.04G252100	-3.081
Glyma.04G253100	1.9323
Glyma.04G254200	-1.3212
Glyma.04G255800	-4.6024
Glyma.05G002500	-2.5874
Glyma.05G002700	1.4894
Glyma.05G004800	-1.3177
Glyma.05G005800	12.22
Glyma.05G007500	2.5886
Glyma.05G007600	-1.3249
Glyma.05G008000	-1.0524
Glyma.05G008300	-2.6927
Glyma.05G008900	-2.281
Glyma.05G009000	-2.59
Glyma.05G010500	-2.7556
Glyma.05G010800	-4.0818
Glyma.05G013600	8.1631
Glyma.05G015200	-1.312
Glyma.05G016000	-1.3067
Glyma.05G017700	-1.0446
Glyma.05G019500	1.6002
Glyma.05G019800	2.7716
Glyma.05G022200	-3.3607
Glyma.05G023400	-1.2873
Glyma.05G023700	5.2727
Glyma.05G023800	5.8379
Glyma.05G025500	-2.8594
Glyma.05G026100	2.9772
Glyma.05G026600	1.1032
Glyma.05G027600	-1.6246
Glyma.05G029100	1.9163
Glyma.05G029900	-4.2846
Glyma.05G030600	-4.4616
Glyma.05G032700	-1.3635
Glyma.05G033000	-2.9055
Glyma.05G033100	-3.5961
Glyma.05G034400	-1.6703
Glyma.05G034800	-1.4741
Glyma.05G036100	-1.3981
Glyma.05G036200	2.112
Glyma.05G037000	-2.2886
Glyma.05G037600	-3.061
Glyma.05G038000	1.5789
Glyma.05G038400	-2.3459
Glyma.05G038900	-1.207
Glyma.05G039500	-1.8399
Glyma.05G040900	1.4676
Glyma.05G041300	-2.1853
Glyma.05G042300	1.9466
Glyma.05G042400	1.8534
Glyma.05G043600	1.0395
Glyma.05G044200	-1.7681
Glyma.05G045200	-1.2452
Glyma.05G047100	2.8569
Glyma.05G047700	-1.3089
Glyma.05G049000	-1.3997
Glyma.05G049600	-3.0149
Glyma.05G049900	1.7203
Glyma.05G051100	-1.6755
Glyma.05G052100	-2.0406
Glyma.05G053000	-1.6478
Glyma.05G053300	-2.6514
Glyma.05G053900	2.2048
Glyma.05G054600	-1.5489
Glyma.05G054700	-1.0025
Glyma.05G058900	-4.2279
Glyma.05G059100	1.1557
Glyma.05G064700	-1.5499
Glyma.05G068000	1.0581
Glyma.05G069100	-5.1803
Glyma.05G074900	-4.1879
Glyma.05G076400	-1.1427
Glyma.05G077200	-1.7668
Glyma.05G080400	-1.1462
Glyma.05G084900	1.3293
Glyma.05G087100	1.6847
Glyma.05G089100	1.0327
Glyma.05G089200	1.2846
Glyma.05G089900	-1.1291
Glyma.05G090800	-2.025
Glyma.05G094400	1.7871
Glyma.05G094900	5.3751
Glyma.05G096000	1.7326
Glyma.05G097400	-3.1968
Glyma.05G098700	-1.0192
Glyma.05G099000	-1.2375
Glyma.05G099300	-3.0657
Glyma.05G101200	-2.6763
Glyma.05G101700	2.7103
Glyma.05G102900	-3.5408
Glyma.05G104700	3.8164
Glyma.05G105300	-1.8014
Glyma.05G105600	-1.5053
Glyma.05G107300	-1.6808
Glyma.05G107600	2.5347
Glyma.05G108600	-1.913
Glyma.05G110000	-1.4313
Glyma.05G110600	1.6122
Glyma.05G112400	-1.7755
Glyma.05G113300	-1.474
Glyma.05G116700	-1.0179
Glyma.05G122700	1.0939
Glyma.05G125800	5.9343
Glyma.05G126000	-1.0055
Glyma.05G126800	1.3457
Glyma.05G127000	1.7416
Glyma.05G127800	-1.0263
Glyma.05G129700	1.8098
Glyma.05G129900	-2.6233
Glyma.05G130000	-1.5215
Glyma.05G133400	3.2766
Glyma.05G137400	-1.1453
Glyma.05G139200	-1.1992
Glyma.05G141500	-2.7003
Glyma.05G142500	-5.034
Glyma.05G142900	8.1434
Glyma.05G143200	-1.734
Glyma.05G144300	-1.5044
Glyma.05G146300	-1.0256
Glyma.05G147000	4.2728
Glyma.05G147400	-1.5038
Glyma.05G148300	-1.2699
Glyma.05G149200	-2.074
Glyma.05G149700	-1.9786
Glyma.05G150600	-1.1272
Glyma.05G151200	1.1448
Glyma.05G151900	-1.9372
Glyma.05G152800	-1.6337
Glyma.05G153200	-1.6714
Glyma.05G153600	-1.1228
Glyma.05G155600	-1.2504
Glyma.05G156600	-4.7473
Glyma.05G159500	-2.8331
Glyma.05G160300	-1.0186
Glyma.05G162200	-1.2728
Glyma.05G162600	4.4959
Glyma.05G166000	5.271
Glyma.05G166700	-5.7148
Glyma.05G171600	2.9083
Glyma.05G172900	1.0582
Glyma.05G174000	-1.5499
Glyma.05G174800	3.506
Glyma.05G175800	-1.5888
Glyma.05G176700	1.0141
Glyma.05G179800	-3.4131
Glyma.05G179900	-1.7797
Glyma.05G180000	-1.2012
Glyma.05G181500	-2.1724
Glyma.05G182100	-2.2317
Glyma.05G182500	3.4662
Glyma.05G182700	-1.2186
Glyma.05G183200	-5.8166
Glyma.05G186200	1.2253
Glyma.05G188500	-1.0865
Glyma.05G188800	-1.6275
Glyma.05G190100	-1.6369
Glyma.05G190800	2.7153
Glyma.05G193400	-1.852
Glyma.05G194300	1.6767
Glyma.05G195700	1.1631
Glyma.05G196200	-2.1156
Glyma.05G196400	-5.6148
Glyma.05G198900	-4.4968
Glyma.05G199400	-1.2113
Glyma.05G200800	-1.3302
Glyma.05G201800	-1.4873
Glyma.05G202000	-1.0413
Glyma.05G204400	-1.4965
Glyma.05G205400	2.3794
Glyma.05G206200	7.1176
Glyma.05G207500	-6.6956
Glyma.05G208500	3.5582
Glyma.05G211700	-2.1249
Glyma.05G212300	-2.1689
Glyma.05G212500	-2.9071
Glyma.05G212700	1.1389
Glyma.05G215300	-1.3744
Glyma.05G215500	1.1353
Glyma.05G218400	1.4793
Glyma.05G220800	-1.3261
Glyma.05G221000	-2.9084
Glyma.05G221300	1.482
Glyma.05G221800	-2.6254
Glyma.05G222300	-1.9657
Glyma.05G222700	-1.0931
Glyma.05G223500	-1.0364
Glyma.05G224000	1.6322
Glyma.05G224400	-2.0554
Glyma.05G224500	-1.137
Glyma.05G225100	-1.2911
Glyma.05G225800	-3.0152
Glyma.05G226600	1.4058
Glyma.05G228200	1.3305
Glyma.05G230100	3.5467
Glyma.05G231500	-2.1195
Glyma.05G231800	8.0387
Glyma.05G234900	1.4033
Glyma.05G235300	1.0858
Glyma.05G235700	-1.0954
Glyma.05G236200	-3.3802
Glyma.05G236400	-1.4717
Glyma.05G238200	-3.988
Glyma.05G239000	1.309
Glyma.05G239400	-2.018
Glyma.05G241900	1.7968
Glyma.05G244000	2.7051
Glyma.05G245400	-1.9152
Glyma.05G246500	1.027
Glyma.05G248100	-4.5164
Glyma.06G005600	1.3755
Glyma.06G008400	-2.3059
Glyma.06G010900	-4.0975
Glyma.06G012200	-1.5898
Glyma.06G012900	-1.987
Glyma.06G013000	-2.3645
Glyma.06G015700	-1.8459
Glyma.06G017800	-2.9658
Glyma.06G018000	-1.4993
Glyma.06G018100	-1.0319
Glyma.06G019300	1.8763
Glyma.06G019700	-2.0941
Glyma.06G023400	-1.1385
Glyma.06G023900	2.4957
Glyma.06G024100	1.454
Glyma.06G025900	1.0894
Glyma.06G027500	2.3481
Glyma.06G029100	-1.9235
Glyma.06G030400	2.9008
Glyma.06G030500	4.0152
Glyma.06G031100	1.6044
Glyma.06G033900	-2.3216
Glyma.06G034100	-1.3224
Glyma.06G034200	-1.1335
Glyma.06G036600	-2.693
Glyma.06G038000	1.2924
Glyma.06G038900	-1.0823
Glyma.06G039200	1.42
Glyma.06G039700	-1.8191
Glyma.06G039800	1.2757
Glyma.06G040300	-1.1826
Glyma.06G050300	-1.1247
Glyma.06G051100	1.2061
Glyma.06G053900	-2.6194
Glyma.06G059400	1.4385
Glyma.06G060400	-2.8229
Glyma.06G060800	-1.7477
Glyma.06G061900	-1.1843
Glyma.06G063200	2.6748
Glyma.06G065300	-3.3247
Glyma.06G068000	1.3221
Glyma.06G069000	1.9261
Glyma.06G069700	-2.1142
Glyma.06G069800	-1.1583
Glyma.06G073000	-1.7061
Glyma.06G074300	-1.4827
Glyma.06G075300	1.6143
Glyma.06G075900	-1.2633
Glyma.06G077200	-1.7667
Glyma.06G078100	1.7249
Glyma.06G079300	2.6174
Glyma.06G080200	9.9348
Glyma.06G080900	-1.2414
Glyma.06G086000	1.47
Glyma.06G086600	-1.1367
Glyma.06G086800	1.2805
Glyma.06G090200	-6.1943
Glyma.06G092100	1.6861
Glyma.06G092400	2.2986
Glyma.06G093300	-1.0818
Glyma.06G096000	1.0959
Glyma.06G097200	1.124
Glyma.06G098000	-2.1996
Glyma.06G100700	-2.1036
Glyma.06G102300	2.9512
Glyma.06G103100	-1.0245
Glyma.06G104800	-8.2601
Glyma.06G105600	-1.7123
Glyma.06G105700	1.3522
Glyma.06G105900	1.4858
Glyma.06G106200	3.6326
Glyma.06G108700	-3.4737
Glyma.06G110400	-1.997
Glyma.06G111000	1.0085
Glyma.06G111100	1.9028
Glyma.06G113000	-1.5968
Glyma.06G113400	-2.3668
Glyma.06G114100	1.3298
Glyma.06G114200	1.4944
Glyma.06G115700	1.8885
Glyma.06G115900	4.1831
Glyma.06G116000	1.0831
Glyma.06G118400	2.0983
Glyma.06G121100	-2.8765
Glyma.06G122900	-1.2286
Glyma.06G124700	3.4348
Glyma.06G125200	1.305
Glyma.06G127800	1.3913
Glyma.06G130100	1.7769
Glyma.06G130300	1.0475
Glyma.06G134800	1.199
Glyma.06G136300	1.4435
Glyma.06G141600	-1.2683
Glyma.06G143000	-1.3035
Glyma.06G144600	1.4071
Glyma.06G145900	1.1791
Glyma.06G146100	1.1412
Glyma.06G148400	-1.2561
Glyma.06G154000	1.791
Glyma.06G154600	1.3248
Glyma.06G155300	1.2261
Glyma.06G155900	-1.7401
Glyma.06G157200	1.3392
Glyma.06G157800	-4.1749
Glyma.06G158400	1.3286
Glyma.06G158500	-1.6434
Glyma.06G159700	-1.5196
Glyma.06G162700	1.3897
Glyma.06G163500	-1.1679
Glyma.06G164000	-1.0274
Glyma.06G165700	-1.4163
Glyma.06G165800	-1.0403
Glyma.06G167200	2.4421
Glyma.06G167900	-4.3146
Glyma.06G168600	-3.0123
Glyma.06G169700	-1.0683
Glyma.06G171900	-1.4803
Glyma.06G172800	-4.2182
Glyma.06G174700	4.5476
Glyma.06G174800	-5.0832
Glyma.06G174900	-1.7827
Glyma.06G175500	-3.0719
Glyma.06G175700	-1.4132
Glyma.06G175900	-1.5963
Glyma.06G176400	-2.9117
Glyma.06G178600	-4.97
Glyma.06G180400	-1.3079
Glyma.06G182500	1.4167
Glyma.06G183800	-2.2264
Glyma.06G186800	1.7022
Glyma.06G187500	-1.0718
Glyma.06G188200	-1.3456
Glyma.06G189900	2.3366
Glyma.06G190600	-4.3595
Glyma.06G195100	-1.1178
Glyma.06G195500	-1.3625
Glyma.06G195600	-1.4964
Glyma.06G196600	1.2281
Glyma.06G196700	-1.6416
Glyma.06G198500	1.4192
Glyma.06G198600	1.8629
Glyma.06G200600	3.1874
Glyma.06G201000	1.9378
Glyma.06G202500	1.9593
Glyma.06G202900	-5.0094
Glyma.06G203800	1.669
Glyma.06G204400	2.3571
Glyma.06G205600	-4.8875
Glyma.06G205900	-1.0867
Glyma.06G206700	-2.1771
Glyma.06G208600	-2.802
Glyma.06G209100	1.4999
Glyma.06G211300	-1.9435
Glyma.06G213400	-5.121
Glyma.06G215600	2.8184
Glyma.06G220900	-1.0161
Glyma.06G221100	-1.5272
Glyma.06G221400	-2.1273
Glyma.06G221600	2.367
Glyma.06G223700	-1.0338
Glyma.06G229100	2.0095
Glyma.06G231100	-1.0357
Glyma.06G232800	-3.0949
Glyma.06G235600	4.8348
Glyma.06G236300	-2.9211
Glyma.06G236600	-3.4636
Glyma.06G239500	2.5147
Glyma.06G239900	-5.2594
Glyma.06G242800	-2.2466
Glyma.06G244900	1.5081
Glyma.06G246600	1.1917
Glyma.06G249400	1.3757
Glyma.06G249700	11.235
Glyma.06G258900	2.4264
Glyma.06G263300	1.6626
Glyma.06G265000	3.1806
Glyma.06G265500	-1.6845
Glyma.06G268100	4.4155
Glyma.06G268500	2.3459
Glyma.06G269300	-1.9806
Glyma.06G270400	-2.6432
Glyma.06G275000	-6.1249
Glyma.06G277400	2.0136
Glyma.06G277700	1.7361
Glyma.06G283600	-1.0291
Glyma.06G283800	2.9403
Glyma.06G284900	-3.1675
Glyma.06G287000	1.2364
Glyma.06G289000	-1.4622
Glyma.06G289300	-4.0767
Glyma.06G289700	-1.2222
Glyma.06G289800	-2.3614
Glyma.06G290400	-1.2732
Glyma.06G292700	1.8502
Glyma.06G294200	4.4578
Glyma.06G294500	2.4589
Glyma.06G295000	2.3885
Glyma.06G295300	4.1309
Glyma.06G296700	1.0567
Glyma.06G296800	1.2207
Glyma.06G297900	2.7397
Glyma.06G298700	-1.3411
Glyma.06G298900	1.4283
Glyma.06G299700	-2.7648
Glyma.06G300600	1.7719
Glyma.06G301200	2.9393
Glyma.06G302400	-3.2395
Glyma.06G303100	-3.3251
Glyma.06G305000	-1.8994
Glyma.06G307900	-1.0558
Glyma.06G309000	-3.0248
Glyma.06G311100	1.5956
Glyma.06G311600	1.8702
Glyma.06G312300	4.055
Glyma.06G313100	-1.571
Glyma.06G315300	-1.5978
Glyma.06G315600	2.8969
Glyma.06G316900	1.7275
Glyma.06G317500	1.2687
Glyma.06G317700	2.0098
Glyma.06G318800	2.618
Glyma.06G319600	-2.6656
Glyma.06G320600	1.2997
Glyma.06G321200	-2.5739
Glyma.06G323600	1.3623
Glyma.06G324300	1.5954
Glyma.06G325400	-1.5705
Glyma.07G002300	1.1931
Glyma.07G005200	1.0106
Glyma.07G005300	-4.8897
Glyma.07G007000	-5.9504
Glyma.07G007400	1.1052
Glyma.07G008300	-2.3387
Glyma.07G011200	-1.1534
Glyma.07G011500	1.9575
Glyma.07G013400	1.7433
Glyma.07G014600	-1.7325
Glyma.07G015400	1.167
Glyma.07G016100	1.3665
Glyma.07G018900	-6.174
Glyma.07G019000	1.6353
Glyma.07G019300	1.5431
Glyma.07G019600	-2.0847
Glyma.07G019800	3.581
Glyma.07G020500	1.1711
Glyma.07G020800	1.6397
Glyma.07G021000	1.9015
Glyma.07G022300	1.2421
Glyma.07G022700	-1.4775
Glyma.07G023000	-5.7792
Glyma.07G025900	6.1287
Glyma.07G028000	1.0419
Glyma.07G028500	1.4408
Glyma.07G030000	-4.8138
Glyma.07G030300	-1.4865
Glyma.07G031000	-4.6683
Glyma.07G031900	-1.1865
Glyma.07G032500	2.8672
Glyma.07G035600	2.3807
Glyma.07G035900	-1.3591
Glyma.07G036600	1.0985
Glyma.07G037200	-1.169
Glyma.07G037800	-1.773
Glyma.07G039300	1.4035
Glyma.07G040000	-2.8678
Glyma.07G040200	2.2039
Glyma.07G041300	3.5182
Glyma.07G041700	-2.1071
Glyma.07G042000	1.0675
Glyma.07G043200	-1.0789
Glyma.07G043500	-2.6363
Glyma.07G044000	-1.2534
Glyma.07G045600	1.601
Glyma.07G046000	1.9451
Glyma.07G046900	-1.0945
Glyma.07G047400	3.0233
Glyma.07G048100	2.924
Glyma.07G048500	-1.3947
Glyma.07G048600	-1.1275
Glyma.07G049500	-2.4953
Glyma.07G050000	4.1258
Glyma.07G050100	-1.6504
Glyma.07G051400	2.6113
Glyma.07G051900	1.6554
Glyma.07G052000	3.7584
Glyma.07G052100	-1.9158
Glyma.07G053900	-1.2015
Glyma.07G054900	1.1024
Glyma.07G055200	1.0794
Glyma.07G056100	-2.7085
Glyma.07G056900	-1.1731
Glyma.07G057000	-1.8534
Glyma.07G058100	1.4467
Glyma.07G058700	1.0394
Glyma.07G059700	2.8525
Glyma.07G063000	2.2436
Glyma.07G063900	1.4276
Glyma.07G065300	1.4423
Glyma.07G065400	6.4051
Glyma.07G065800	-3.0161
Glyma.07G066700	-1.0582
Glyma.07G069100	1.5705
Glyma.07G071300	1.2954
Glyma.07G072600	1.4152
Glyma.07G076400	1.3654
Glyma.07G076800	-1.8954
Glyma.07G077200	1.8206
Glyma.07G078400	1.1692
Glyma.07G079600	-2.3968
Glyma.07G081400	2.4186
Glyma.07G083300	-1.5982
Glyma.07G083900	-1.8884
Glyma.07G084800	-1.4369
Glyma.07G084900	1.4052
Glyma.07G090700	-1.0954
Glyma.07G091500	-1.07
Glyma.07G092600	-1.4926
Glyma.07G094100	1.7769
Glyma.07G094500	1.2587
Glyma.07G095100	3.5692
Glyma.07G095500	3.8481
Glyma.07G095700	6.374
Glyma.07G096400	-1.1284
Glyma.07G099800	-4.7271
Glyma.07G101800	1.5428
Glyma.07G103000	1.2175
Glyma.07G103800	6.9349
Glyma.07G104300	-6.2837
Glyma.07G106900	1.7575
Glyma.07G107000	2.4012
Glyma.07G108000	-3.5384
Glyma.07G108100	-1.1308
Glyma.07G111900	-2.3119
Glyma.07G112400	-1.7602
Glyma.07G113800	-2.9474
Glyma.07G113900	1.0504
Glyma.07G118000	2.0112
Glyma.07G119100	-4.7053
Glyma.07G120400	-1.0063
Glyma.07G121600	2.3414
Glyma.07G123100	1.083
Glyma.07G123200	6.4327
Glyma.07G125400	1.5952
Glyma.07G125500	-2.0268
Glyma.07G126000	-2.4492
Glyma.07G127800	1.4024
Glyma.07G128400	-1.3813
Glyma.07G128900	-1.9741
Glyma.07G129000	-2.12
Glyma.07G130900	-1.1668
Glyma.07G133800	-3.3671
Glyma.07G135200	-1.1314
Glyma.07G137100	1.3597
Glyma.07G137600	-4.7368
Glyma.07G138100	1.8091
Glyma.07G138900	-1.6167
Glyma.07G139600	-1.376
Glyma.07G140200	-1.3993
Glyma.07G140700	4.9266
Glyma.07G142300	1.1195
Glyma.07G143000	-1.2825
Glyma.07G144700	2.4897
Glyma.07G146800	-2.4398
Glyma.07G147200	1.5341
Glyma.07G150200	5.1899
Glyma.07G151300	-3.565
Glyma.07G151900	2.6279
Glyma.07G152600	2.7556
Glyma.07G153500	3.1842
Glyma.07G157800	-3.262
Glyma.07G159700	1.7088
Glyma.07G161000	-1.6005
Glyma.07G164600	-2.7362
Glyma.07G164700	-1.2903
Glyma.07G171600	-3.2969
Glyma.07G173700	-1.366
Glyma.07G178500	-4.3853
Glyma.07G179400	-2.692
Glyma.07G184300	1.3408
Glyma.07G185500	3.6541
Glyma.07G185700	2.0829
Glyma.07G185800	1.1107
Glyma.07G188900	-2.2918
Glyma.07G189900	1.6915
Glyma.07G191200	6.1083
Glyma.07G194800	1.8631
Glyma.07G195100	1.9204
Glyma.07G195300	2.8509
Glyma.07G195600	-1.6358
Glyma.07G196000	-1.5321
Glyma.07G196900	-1.2397
Glyma.07G198200	1.6916
Glyma.07G200500	-6.4911
Glyma.07G200800	1.0327
Glyma.07G201100	1.2229
Glyma.07G201200	1.5315
Glyma.07G202500	-2.197
Glyma.07G203700	2.5818
Glyma.07G205100	-1.0214
Glyma.07G205500	1.684
Glyma.07G205900	2.6947
Glyma.07G206800	1.1269
Glyma.07G208300	1.3773
Glyma.07G209100	4.2453
Glyma.07G209500	-1.9817
Glyma.07G210800	1.5777
Glyma.07G211000	1.0328
Glyma.07G212000	-2.6257
Glyma.07G215500	2.0943
Glyma.07G215600	-2.9969
Glyma.07G216900	-2.2774
Glyma.07G217500	1.1351
Glyma.07G217800	1.4646
Glyma.07G217900	2.5091
Glyma.07G218100	1.668
Glyma.07G218500	3.7738
Glyma.07G219800	7.9973
Glyma.07G220300	2.8609
Glyma.07G222000	-2.0506
Glyma.07G222600	-2.8173
Glyma.07G223600	1.7777
Glyma.07G226600	-6.8392
Glyma.07G227100	-1.9606
Glyma.07G227200	-6.0154
Glyma.07G229200	1.7114
Glyma.07G231000	-1.2341
Glyma.07G233000	-1.0512
Glyma.07G233400	1.0687
Glyma.07G233500	1.4888
Glyma.07G234500	1.1741
Glyma.07G235800	1.0362
Glyma.07G236100	3.5454
Glyma.07G238400	2.7092
Glyma.07G238500	-3.8543
Glyma.07G238600	-1.6134
Glyma.07G238900	1.1694
Glyma.07G240200	1.6358
Glyma.07G240300	-1.1892
Glyma.07G242000	1.2415
Glyma.07G244300	1.2909
Glyma.07G245500	1.8547
Glyma.07G248200	-1.7895
Glyma.07G249800	1.4371
Glyma.07G250700	2.1298
Glyma.07G252100	1.2746
Glyma.07G252600	-1.0578
Glyma.07G253900	1.1995
Glyma.07G254700	1.7355
Glyma.07G254800	1.6226
Glyma.07G254900	1.4988
Glyma.07G256300	-1.2831
Glyma.07G256500	1.1246
Glyma.07G256600	-1.7005
Glyma.07G259000	1.6267
Glyma.07G259100	1.7436
Glyma.07G259500	1.1071
Glyma.07G260200	1.6147
Glyma.07G260400	1.5317
Glyma.07G261200	-1.7327
Glyma.07G261900	1.8611
Glyma.07G262100	1.2254
Glyma.07G263700	-2.124
Glyma.07G266900	-1.3501
Glyma.07G267000	2.7735
Glyma.07G267700	-1.278
Glyma.07G268400	1.0097
Glyma.07G269000	1.0023
Glyma.07G269100	-1.6414
Glyma.07G270000	-2.6802
Glyma.07G271100	-2.1881
Glyma.08G000400	1.6218
Glyma.08G000800	1.6617
Glyma.08G001500	-1.7325
Glyma.08G001600	1.0631
Glyma.08G003800	2.0841
Glyma.08G003900	1.1799
Glyma.08G004800	1.338
Glyma.08G005900	1.446
Glyma.08G006900	-1.1136
Glyma.08G008500	-3.7197
Glyma.08G008900	5.5499
Glyma.08G011800	-2.7548
Glyma.08G012400	1.7939
Glyma.08G012900	-3.1732
Glyma.08G013200	1.2947
Glyma.08G013700	4.2462
Glyma.08G018100	1.583
Glyma.08G018400	1.2959
Glyma.08G018700	1.1954
Glyma.08G018900	2.7857
Glyma.08G019000	6.8211
Glyma.08G019400	-1.24
Glyma.08G020700	-1.4687
Glyma.08G020800	-1.2368
Glyma.08G021000	-1.7057
Glyma.08G021700	1.4283
Glyma.08G030400	2.3023
Glyma.08G030600	-1.1707
Glyma.08G032300	-1.481
Glyma.08G033000	-1.2634
Glyma.08G033300	1.7911
Glyma.08G033800	-2.1641
Glyma.08G036200	3.3572
Glyma.08G038700	-1.2823
Glyma.08G039900	-1.1419
Glyma.08G042400	1.2124
Glyma.08G045300	-4.2633
Glyma.08G045700	1.0476
Glyma.08G045800	1.0591
Glyma.08G046400	2.8089
Glyma.08G048100	1.0112
Glyma.08G050000	-4.9042
Glyma.08G050200	1.6969
Glyma.08G051600	1.1485
Glyma.08G053600	2.2625
Glyma.08G054300	1.2906
Glyma.08G056000	2.5676
Glyma.08G056100	1.2451
Glyma.08G057600	4.5207
Glyma.08G058900	-2.8189
Glyma.08G061300	1.5362
Glyma.08G062800	2.403
Glyma.08G062900	3.1507
Glyma.08G063700	1.4615
Glyma.08G064300	-2.8056
Glyma.08G065900	-1.978
Glyma.08G066300	5.157
Glyma.08G069600	2.6075
Glyma.08G072300	1.5386
Glyma.08G073300	-1.7892
Glyma.08G073700	-1.35
Glyma.08G074100	-1.1527
Glyma.08G075400	1.3064
Glyma.08G077100	1.0763
Glyma.08G077500	1.484
Glyma.08G077600	-3.3555
Glyma.08G078900	2.5069
Glyma.08G081100	-1.1264
Glyma.08G081900	-1.4385
Glyma.08G084500	-1.2066
Glyma.08G085700	2.2863
Glyma.08G087900	-1.234
Glyma.08G089800	-2.0327
Glyma.08G090600	-2.3148
Glyma.08G091900	1.3581
Glyma.08G092000	1.1929
Glyma.08G092900	-1.0276
Glyma.08G093100	-4.7033
Glyma.08G102300	1.3038
Glyma.08G103100	1.6042
Glyma.08G103200	1.1217
Glyma.08G104100	-4.2229
Glyma.08G104500	-2.2067
Glyma.08G106100	2.72
Glyma.08G106500	-1.2684
Glyma.08G106600	-2.3698
Glyma.08G107400	1.2314
Glyma.08G108500	-2.1777
Glyma.08G109700	-1.9601
Glyma.08G111500	-1.3471
Glyma.08G114400	2.2712
Glyma.08G116600	-1.5575
Glyma.08G117000	-4.1946
Glyma.08G117100	-1.0899
Glyma.08G117200	-1.1689
Glyma.08G117900	-2.4219
Glyma.08G121100	1.1974
Glyma.08G122400	-5.2719
Glyma.08G124400	-1.0152
Glyma.08G124600	1.1652
Glyma.08G127200	1.4513
Glyma.08G127600	-2.7489
Glyma.08G130300	-7.238
Glyma.08G131400	2.0275
Glyma.08G132100	2.7329
Glyma.08G132800	-1.3085
Glyma.08G133100	-4.5871
Glyma.08G133700	1.8301
Glyma.08G136200	1.3036
Glyma.08G137600	1.3679
Glyma.08G137800	-4.5362
Glyma.08G138900	3.2638
Glyma.08G139800	-2.2801
Glyma.08G140100	-3.0285
Glyma.08G141100	-1.0959
Glyma.08G141200	-1.6142
Glyma.08G141300	-2.368
Glyma.08G142900	-1.4327
Glyma.08G144600	-2.199
Glyma.08G147100	3.6351
Glyma.08G147700	-3.6703
Glyma.08G147900	-3.9348
Glyma.08G148500	-1.6437
Glyma.08G149300	-1.5532
Glyma.08G150500	-1.9482
Glyma.08G154700	1.3533
Glyma.08G154800	2.3489
Glyma.08G157300	-4.5373
Glyma.08G158100	-1.1126
Glyma.08G158300	-1.2865
Glyma.08G162000	-1.2554
Glyma.08G164500	1.788
Glyma.08G165800	1.2745
Glyma.08G169000	4.0928
Glyma.08G171000	3.3011
Glyma.08G171400	-1.2296
Glyma.08G173300	1.2866
Glyma.08G173400	-1.6178
Glyma.08G173500	1.1136
Glyma.08G173900	1.3968
Glyma.08G174400	1.5747
Glyma.08G174500	4.7514
Glyma.08G177400	-1.7885
Glyma.08G177700	2.0262
Glyma.08G178700	1.1876
Glyma.08G179400	-1.3293
Glyma.08G180100	-4.3816
Glyma.08G180900	1.67
Glyma.08G181000	-1.7422
Glyma.08G182100	1.7139
Glyma.08G182500	-8.3047
Glyma.08G183400	2.8105
Glyma.08G185900	-1.0243
Glyma.08G186300	1.353
Glyma.08G187200	1.4098
Glyma.08G188200	1.2237
Glyma.08G188600	4.3991
Glyma.08G192800	-2.475
Glyma.08G193000	1.4424
Glyma.08G194500	3.1969
Glyma.08G195000	-3.7772
Glyma.08G195100	-2.6686
Glyma.08G196700	-1.6397
Glyma.08G199300	4.8846
Glyma.08G200000	-5.1511
Glyma.08G200100	-10.815
Glyma.08G202700	-1.2104
Glyma.08G204400	1.2585
Glyma.08G204900	7.8395
Glyma.08G205200	-1.5136
Glyma.08G207600	2.9547
Glyma.08G209300	-1.5831
Glyma.08G210200	-1.4847
Glyma.08G211100	1.5123
Glyma.08G212000	-5.1307
Glyma.08G214300	2.174
Glyma.08G214900	1.1839
Glyma.08G216300	1.4255
Glyma.08G216500	5.6309
Glyma.08G216800	-1.6857
Glyma.08G219000	-7.1927
Glyma.08G222800	-2.6986
Glyma.08G223500	2.4806
Glyma.08G224700	-1.5767
Glyma.08G226600	1.4352
Glyma.08G227400	-2.816
Glyma.08G230800	1.8017
Glyma.08G231200	-2.3513
Glyma.08G235300	9.5354
Glyma.08G235400	1.299
Glyma.08G236000	-1.0186
Glyma.08G236300	-4.2646
Glyma.08G239500	-2.0108
Glyma.08G240000	-1.8795
Glyma.08G245000	-1.2767
Glyma.08G245300	-4.98
Glyma.08G245500	1.0242
Glyma.08G246700	2.2214
Glyma.08G246800	1.5787
Glyma.08G247300	-4.6571
Glyma.08G247700	-1.958
Glyma.08G249900	2.6625
Glyma.08G251600	-2.2738
Glyma.08G251900	-3.8236
Glyma.08G255000	1.7838
Glyma.08G257000	-2.9434
Glyma.08G257500	-1.3969
Glyma.08G258400	-2.6918
Glyma.08G258700	1.3035
Glyma.08G263700	-1.1524
Glyma.08G266400	-1.1757
Glyma.08G273400	-1.1964
Glyma.08G279900	-2.0766
Glyma.08G280600	2.2975
Glyma.08G285500	-2.06
Glyma.08G285800	-1.6009
Glyma.08G286000	-3.1207
Glyma.08G288100	-1.1316
Glyma.08G288500	3.8955
Glyma.08G288700	1.3568
Glyma.08G289100	1.795
Glyma.08G290000	-1.3211
Glyma.08G292600	3.6296
Glyma.08G293000	-1.6836
Glyma.08G293200	-2.0828
Glyma.08G294000	-2.1404
Glyma.08G294300	1.5079
Glyma.08G296800	1.5218
Glyma.08G298200	-1.1213
Glyma.08G298800	1.5223
Glyma.08G300400	1.7684
Glyma.08G303200	-1.4547
Glyma.08G305300	-1.4248
Glyma.08G308800	-1.6046
Glyma.08G308900	-1.1132
Glyma.08G309900	-1.1181
Glyma.08G310400	-1.0477
Glyma.08G310600	-5.6881
Glyma.08G313100	1.3274
Glyma.08G314300	1.3721
Glyma.08G314400	-1.9683
Glyma.08G316100	3.1442
Glyma.08G317200	-1.267
Glyma.08G318400	-3.7218
Glyma.08G321000	-1.1043
Glyma.08G321700	5.2277
Glyma.08G323700	-1.5984
Glyma.08G325600	-5.4602
Glyma.08G325700	-1.1922
Glyma.08G326400	3.1832
Glyma.08G329300	-1.7918
Glyma.08G332300	-1.6878
Glyma.08G333200	2.2704
Glyma.08G334100	-1.7007
Glyma.08G334600	-6.4393
Glyma.08G335500	-1.9507
Glyma.08G335700	-3.5663
Glyma.08G337000	1.5329
Glyma.08G337700	-2.0143
Glyma.08G339700	-2.8223
Glyma.08G339800	1.3101
Glyma.08G341200	2.9449
Glyma.08G344000	-1.0143
Glyma.08G344300	-1.1614
Glyma.08G344800	-1.0438
Glyma.08G345500	-1.7403
Glyma.08G346100	-1.6344
Glyma.08G346400	-1.2112
Glyma.08G346900	-2.715
Glyma.08G348700	-1.5599
Glyma.08G348800	-1.068
Glyma.08G349400	-1.258
Glyma.08G350100	1.0064
Glyma.08G351900	2.382
Glyma.08G355100	4.5856
Glyma.08G356600	-3.0489
Glyma.08G358100	-3.0708
Glyma.08G359600	1.844
Glyma.08G362400	1.0729
Glyma.08G364700	1.0612
Glyma.08G366700	1.9371
Glyma.08G367100	1.4288
Glyma.08G367400	1.1018
Glyma.09G000600	-2.3672
Glyma.09G001200	-4.1656
Glyma.09G001700	4.1642
Glyma.09G003000	-1.3222
Glyma.09G003100	3.0916
Glyma.09G003700	-1.3892
Glyma.09G004700	-1.3826
Glyma.09G005200	-2.6269
Glyma.09G008400	-4.4922
Glyma.09G008500	1.3951
Glyma.09G009000	-2.5252
Glyma.09G009400	-1.6614
Glyma.09G009700	1.5254
Glyma.09G013500	-1.2043
Glyma.09G014100	1.4495
Glyma.09G014300	-1.8713
Glyma.09G014700	-2.8559
Glyma.09G015800	-1.8975
Glyma.09G017200	-1.5548
Glyma.09G017300	-1.302
Glyma.09G017700	-1.0163
Glyma.09G018200	-1.1917
Glyma.09G018800	4.4777
Glyma.09G019100	-1.1373
Glyma.09G019500	-1.5316
Glyma.09G019600	-2.3755
Glyma.09G021000	-1.1144
Glyma.09G021200	-1.037
Glyma.09G024400	-1.5984
Glyma.09G024500	-2.8527
Glyma.09G027900	-1.532
Glyma.09G028400	1.3511
Glyma.09G028800	-2.5572
Glyma.09G029300	-1.5594
Glyma.09G030300	-1.5447
Glyma.09G031700	-2.279
Glyma.09G031800	-1.3331
Glyma.09G032000	5.4731
Glyma.09G032300	-1.4721
Glyma.09G032600	1.2121
Glyma.09G032900	-1.7463
Glyma.09G033500	-2.9034
Glyma.09G033600	-2.8994
Glyma.09G033700	-6.7656
Glyma.09G036300	-1.5212
Glyma.09G037400	-1.2417
Glyma.09G039300	-1.1336
Glyma.09G040200	-1.4781
Glyma.09G041900	-5.2038
Glyma.09G042400	-2.0709
Glyma.09G045700	1.2226
Glyma.09G045900	-1.7657
Glyma.09G046100	-1.9292
Glyma.09G046400	-4.3635
Glyma.09G046600	-1.8973
Glyma.09G047300	1.8969
Glyma.09G050800	-1.7339
Glyma.09G051200	-2.7998
Glyma.09G051300	-3.7421
Glyma.09G051400	-1.2359
Glyma.09G051600	-1.7907
Glyma.09G051800	-1.3923
Glyma.09G053700	-3.7897
Glyma.09G055400	3.6345
Glyma.09G056200	-1.046
Glyma.09G056400	4.2646
Glyma.09G057200	1.592
Glyma.09G058000	-1.8376
Glyma.09G060500	-1.8534
Glyma.09G060600	-1.2781
Glyma.09G061000	-1.471
Glyma.09G062000	-3.1646
Glyma.09G062100	1.1035
Glyma.09G064500	-1.5856
Glyma.09G064700	4.4289
Glyma.09G065200	-1.3241
Glyma.09G065900	-1.8562
Glyma.09G066000	1.4534
Glyma.09G066600	2.9693
Glyma.09G067100	-1.1846
Glyma.09G069800	1.5709
Glyma.09G070100	-1.9366
Glyma.09G071300	-1.6265
Glyma.09G071500	-3.4042
Glyma.09G072000	-1.2436
Glyma.09G073200	2.5269
Glyma.09G077400	-1.6894
Glyma.09G078300	-1.0612
Glyma.09G078400	-1.9298
Glyma.09G078700	-1.0646
Glyma.09G082100	-1.5366
Glyma.09G086100	-1.7427
Glyma.09G086800	-1.176
Glyma.09G090300	-2.0258
Glyma.09G091900	-2.0404
Glyma.09G092100	-1.8238
Glyma.09G092600	1.3728
Glyma.09G092700	1.6522
Glyma.09G093800	4.9137
Glyma.09G093900	1.0115
Glyma.09G094900	-1.1689
Glyma.09G108000	-1.7271
Glyma.09G109700	-2.2147
Glyma.09G112400	-1.4985
Glyma.09G115200	2.9371
Glyma.09G116400	-1.6531
Glyma.09G123800	-2.2033
Glyma.09G123900	-1.9775
Glyma.09G124600	-1.9679
Glyma.09G126200	7.603
Glyma.09G129500	-1.0281
Glyma.09G130500	-4.0719
Glyma.09G131600	-1.0443
Glyma.09G132500	-1.5847
Glyma.09G133100	-2.0556
Glyma.09G134700	-1.4301
Glyma.09G135800	-1.1952
Glyma.09G136800	-1.0737
Glyma.09G138300	2.2761
Glyma.09G138600	-1.1565
Glyma.09G143000	-1.9197
Glyma.09G143300	-1.5386
Glyma.09G144200	-1.5811
Glyma.09G144800	1.2879
Glyma.09G148200	1.3284
Glyma.09G149000	3.3812
Glyma.09G149200	-4.364
Glyma.09G149400	1.1612
Glyma.09G153900	-1.9868
Glyma.09G154600	-2.3136
Glyma.09G154900	-1.581
Glyma.09G155000	-1.0892
Glyma.09G157900	3.727
Glyma.09G159400	9.4998
Glyma.09G161900	-3.066
Glyma.09G164200	-2.3728
Glyma.09G165200	-1.1473
Glyma.09G167500	2.7407
Glyma.09G167800	-1.9483
Glyma.09G171700	-1.0733
Glyma.09G172700	1.2467
Glyma.09G173700	-1.2043
Glyma.09G173900	-2.2595
Glyma.09G175100	-1.254
[truncated: 667 more rows]
