# Supplementary material for: Analysis of Soybean Somatic Embryogenesis Using Chromosome Segment Substitution Lines and Transcriptome Sequencing
Source: Genes (Basel). 2019 Nov 19;10(11):943. doi: 10.3390/genes10110943 (PMC6896167; doi:10.3390/genes10110943)
Supplement: Supplementary file 1 [file genes-10-00943-s001.zip › supplementary tables-1019/Supplementary Table 7.xlsx]

## Sheet: sheet 1
Gene_ID	Log2FoldChange	Best-hit-Arabidopsis-name	Arabi-defline	KO	GO
Glyma.02G040800	1.7969
Glyma.02G045200	1.534	AT3G01160.1			GO:0005634
Glyma.02G045300	-1.6717	AT5G66090.1
Glyma.03G059200	1.3101	AT3G51870.1	Mitochondrial substrate carrier family protein	K14684
Glyma.03G066600	1.1481	AT2G37770.2	NAD(P)-linked oxidoreductase superfamily protein
Glyma.03G066800	1.2163	AT2G37770.2	NAD(P)-linked oxidoreductase superfamily protein
Glyma.03G120900	1.1943	AT3G12390.1	Nascent polypeptide-associated complex (NAC), alpha subunit family protein	K03626
Glyma.03G122300	-1.4896	AT3G56630.1	cytochrome P450, family 94, subfamily D, polypeptide 2		GO:0055114	GO:0020037	GO:0016705	GO:0005506
Glyma.03G125500	-2.6836	AT1G28110.2	serine carboxypeptidase-like 45	K16297	GO:0006508	GO:0004185
Glyma.03G125900	-3.5168	AT5G12235.1	CLAVATA3/ESR-RELATED 22
Glyma.03G126800	3.0377	AT2G32560.1	F-box family protein		GO:0005515
Glyma.03G128200	-1.2432	AT5G06950.1	bZIP transcription factor family protein	K14431	GO:0043565	GO:0006355	GO:0003700	GO:0006351
Glyma.03G128900	-2.1781	AT3G10230.1	lycopene cyclase	K06443	GO:0016705	GO:0016117
Glyma.03G129800	-1.6699	AT3G57062.2
Glyma.03G135200	6.3548	AT3G21090.1	ABC-2 type transporter family protein		GO:0016887	GO:0005524	GO:0016020
Glyma.03G136800	-1.7561	AT1G52520.1	FAR1-related sequence 6	K17604	GO:0008270	GO:0006355
Glyma.03G137100	1.1989	AT2G41790.1	Insulinase (Peptidase family M16) family protein	K01408
Glyma.03G139800	-4.5565	AT3G57670.1	C2H2-type zinc finger family protein
Glyma.03G140500	-1.7179	AT1G51200.3	A20/AN1-like zinc finger family protein		GO:0008270	GO:0003677
Glyma.03G140600	-1.5243
Glyma.03G158800	-1.2627	AT1G03030.1	P-loop containing nucleoside triphosphate hydrolases superfamily protein
Glyma.03G160400	3.7075
Glyma.03G161700	1.1151
Glyma.03G162900	-1.2091	AT2G31200.1	actin depolymerizing factor 6	K05765	GO:0005622	GO:0003779	GO:0030042	GO:0015629
Glyma.03G165300	-1.9649	AT5G44060.1
Glyma.03G166500	2.0331	AT1G04040.1	HAD superfamily, subfamily IIIB acid phosphatase		GO:0003993
Glyma.04G255800	-4.6024	AT4G09990.1	Protein of unknown function (DUF579)	K18801
Glyma.06G317500	1.2687	AT5G40770.1	prohibitin 3	K17080	GO:0016020
Glyma.06G317700	2.0098	AT4G25160.1	U-box domain-containing protein kinase family protein		GO:0016567	GO:0004842	GO:0006468	GO:0005524	GO:0004672
Glyma.09G215500	-1.5153
Glyma.09G216300	-1.6838	AT5G45275.1	Major facilitator superfamily protein
Glyma.09G216800	-3.9932	AT4G19420.1	Pectinacetylesterase family protein		GO:0016787
Glyma.09G218700	-1.2257	AT2G16800.1	high-affinity nickel-transport family protein
Glyma.09G222300	1.0729	AT4G34750.2	SAUR-like auxin-responsive protein family	K14488	GO:0009733
Glyma.09G222800	1.7303	AT1G64970.1	gamma-tocopherol methyltransferase	K05928	GO:0008168	GO:0008152
Glyma.09G222900	-1.8151	AT4G27620.2
Glyma.09G223000	-1.2915	AT5G17510.1
Glyma.09G223500	1.4256	AT3G22780.1	Tesmin/TSO1-like CXC domain-containing protein
Glyma.09G225400	-2.1672	AT3G63440.1	cytokinin oxidase/dehydrogenase 6	K00279	GO:0055114	GO:0050660	GO:0016491	GO:0019139	GO:0009690
Glyma.09G227400	-1.3534	AT3G59980.1	Nucleic acid-binding, OB-fold-like protein	K15437	GO:0000049
Glyma.09G228200	-1.7081	AT3G21640.1	FKBP-type peptidyl-prolyl cis-trans isomerase family protein		GO:0006457
Glyma.09G228900	-1.0878	AT5G47940.1
Glyma.09G229100	-1.7096	AT2G28305.1	Putative lysine decarboxylase family protein	K06966
Glyma.09G229400	4.0522	AT1G05490.1	chromatin remodeling 31		GO:0005524
Glyma.09G230700	-1.8542	AT4G25180.1	RNA polymerase III RPC4	K03026	GO:0006383	GO:0005666	GO:0003899	GO:0003677
Glyma.09G231500	-1.1982	AT1G12240.1	Glycosyl hydrolases family 32 protein	K01193	GO:0004575	GO:0004564
Glyma.09G233800	-1.4845	AT5G11590.1	Integrase-type DNA-binding superfamily protein		GO:0006355	GO:0003700
Glyma.09G235500	-1.1604
Glyma.09G235800	1.1278	AT5G15300.1	Pentatricopeptide repeat (PPR) superfamily protein
Glyma.09G236500	-6.1217	AT1G48320.1	Thioesterase superfamily protein
Glyma.09G236900	-1.3507
Glyma.09G238900	1.5954	AT5G39785.1	Protein of unknown function (DUF1666)		GO:0006412	GO:0005840	GO:0005622	GO:0003735
Glyma.09G239800	-1.773	AT5G15140.1	Galactose mutarotase-like superfamily protein	K01785	GO:0016853	GO:0005975
Glyma.09G243700	8.5187	AT5G59810.1	Subtilase family protein		GO:0006508	GO:0004252
Glyma.09G245200	-1.685	AT4G17070.1	peptidyl-prolyl cis-trans isomerases		GO:0006457	GO:0003755	GO:0000413
Glyma.09G245400	-1.1147	AT2G44740.1	cyclin p4;1
Glyma.09G248200	2.932	AT5G17430.1	Integrase-type DNA-binding superfamily protein	K09285	GO:0006355	GO:0003700	GO:0007275
Glyma.09G252900	-2.435	AT3G07020.2	UDP-Glycosyltransferase superfamily protein		GO:0030259	GO:0016758	GO:0005975	GO:0008152
Glyma.09G253500	-1.5301	AT3G61550.1	RING/U-box superfamily protein		GO:0008270	GO:0005515
Glyma.09G253900	3.133	AT1G19640.1	jasmonic acid carboxyl methyltransferase	K08241	GO:0008168
Glyma.09G255700	-1.5188	AT1G01540.2	Protein kinase superfamily protein		GO:0006468	GO:0005524	GO:0004672
Glyma.09G255800	-1.3333	AT2G46080.1
Glyma.09G255900	-1.7422
Glyma.09G256100	-4.7013	AT3G61490.1	Pectin lyase-like superfamily protein
Glyma.09G257000	-1.2305	AT2G46060.1	transmembrane protein-related
Glyma.09G258000	-1.5896	AT3G61440.1	cysteine synthase C1	K13034	GO:0050017	GO:0019499	GO:0005739	GO:0004124
Glyma.09G258300	-1.1314	AT2G46000.1
Glyma.09G258700	2.4205	AT4G29910.1	origin recognition complex protein 5	K02607	GO:0006260	GO:0005634	GO:0000808
Glyma.09G262200	-1.403	AT4G00525.1
Glyma.09G263700	-1.1046	AT5G35730.1	EXS (ERD1/XPR1/SYG1) family protein		GO:0016021
Glyma.09G264000	-1.637	AT1G01880.1	5\'-3\' exonuclease family protein	K15338	GO:0006281	GO:0004518
Glyma.09G264200	-1.811	AT1G01840.1
Glyma.09G265200	-1.0597	AT4G00730.1	Homeobox-leucine zipper family protein / lipid-binding START domain-containing protein	K09338	GO:0003677	GO:0008289
Glyma.09G269000	-1.7645	AT1G12390.1	Cornichon family protein		GO:0035556	GO:0016020
Glyma.09G269900	-1.0602	AT2G38650.1	galacturonosyltransferase 7	K13648	GO:0016757	GO:0047262
Glyma.09G270500	1.599	AT1G09780.1	Phosphoglycerate mutase, 2,3-bisphosphoglycerate-independent	K15633	GO:0030145	GO:0006007	GO:0005737	GO:0004619	GO:0046872	GO:0003824
Glyma.09G272500	-3.5308	AT3G08570.1	Phototropic-responsive NPH3 family protein		GO:0005515
Glyma.09G273300	1.2344	AT3G51550.1	Malectin/receptor-like protein kinase family protein		GO:0006468	GO:0004672
Glyma.09G273600	-1.2007	AT3G08720.2	serine/threonine protein kinase 2	K04688
Glyma.09G274800	-2.1066	AT5G16640.1	Pentatricopeptide repeat (PPR) superfamily protein
Glyma.09G274900	-1.1374	AT5G02280.1	SNARE-like superfamily protein		GO:0006888	GO:0005622	GO:0005801
Glyma.09G276400	-1.2247	AT1G06920.1	ovate family protein 4		GO:0003677
Glyma.09G276500	-1.4074	AT4G00231.1	ARM repeat superfamily protein
Glyma.09G277500	1.0737	AT4G25850.2	OSBP(oxysterol binding protein)-related protein 4B
Glyma.09G278700	-1.6878	AT5G01770.1	HEAT repeat ;WD domain, G-beta repeat protein protein		GO:0031931	GO:0031929
Glyma.09G279100	8.5488	AT3G26300.1	cytochrome P450, family 71, subfamily B, polypeptide 34		GO:0055114	GO:0020037	GO:0016705	GO:0005506
Glyma.09G279300	-2.1696	AT2G38420.1	Pentatricopeptide repeat (PPR) superfamily protein
Glyma.09G279400	1.1312	AT3G56190.1	alpha-soluble NSF attachment protein 2	K15296	GO:0006886
Glyma.09G280100	-1.2367	AT1G17890.1	NAD(P)-binding Rossmann-fold superfamily protein	K02377
Glyma.09G280600	-1.1176	AT5G01710.1	methyltransferases		GO:0008168	GO:0008152
Glyma.12G018900	1.9659	AT3G03130.1
Glyma.12G042500	-1.4025	AT2G16365.3	F-box family protein
Glyma.12G042800	-3.9251	AT4G34530.1	cryptochrome-interacting basic-helix-loop-helix 1		GO:0046983
