# Supplementary material for: Analysis of Soybean Somatic Embryogenesis Using Chromosome Segment Substitution Lines and Transcriptome Sequencing
Source: Genes (Basel). 2019 Nov 19;10(11):943. doi: 10.3390/genes10110943 (PMC6896167; doi:10.3390/genes10110943)
Supplement: Supplementary file 1 [file genes-10-00943-s001.zip › supplementary tables-1019/Supplementary Table 8 .xlsx]

## Sheet: Information of candidate genes
Gene_ID	Log2FoldChange	KO	Best-hit-arabi-name	Arabi-defline	GO			RT-qPCR primer-F	RT-qPCR primer-R	Actin4-F	Actin4-R
Glyma.03G125900	-3.5168		AT5G12235.1	CLAVATA3/ESR-RELATED 22				TATTGAGCACCACCCCATGTC	TTCCTTGAAGGCCAGTACCAT	GTGTCAGCCATACTGTCCCCATTT	GTTTCAAGCTCTTGCTCGTAATCA
Glyma.09G222300	1.0729	K14488	AT4G34750.2	SAUR-like auxin-responsive protein family	GO:0009733			CAGCAGGAGGAGGTTCATCG	GAATAGCGAGAGGACCGTGG
Glyma.09G248200	2.932	K09285	AT5G17430.1	Integrase-type DNA-binding superfamily protein	GO:0006355	GO:0003700	GO:0007275	GGTGGTAGTGGTGGTGGCAGTA	GCAGCCGAGGTGTTTGGTTGT
