# Supplementary material for: Analysis of Soybean Somatic Embryogenesis Using Chromosome Segment Substitution Lines and Transcriptome Sequencing
Source: Genes (Basel). 2019 Nov 19;10(11):943. doi: 10.3390/genes10110943 (PMC6896167; doi:10.3390/genes10110943)
Supplement: Supplementary file 1 [file genes-10-00943-s001.zip › supplementary tables-1019/Supplementary Table 9.xlsx]

## Sheet: Candidate genehaplotype in CSSL
Code	Candidate genes	Haplotype number	Main haplotype	Main haplotype number	Main haplotype ratio
1	Glyma.09g248200	208	Hap_2	170	0.817308
			Hap_3	14	0.0673077
